# Supplementary material for: RNA-Sequencing and Bioinformatics Analysis of Long Noncoding RNAs and mRNAs in the Prefrontal Cortex of Mice Following Repeated Social Defeat Stress
Source: Biomed Res Int. 2019 Mar 27;2019:7505260. doi: 10.1155/2019/7505260 (PMC6457290; doi:10.1155/2019/7505260)
Supplement: Supplementary Materials — Table 1 presents the detailed information of all upregulated lncRNAs. Table 2 presents the detailed information of all downregulated lncRNAs. Table 3 presents the detailed information of all upregulated mRNAs. Table 4 presents the detailed information of all downregulated mRNAs. [file 7505260.f1.xlsx]

## Sheet: Sheet1
Table 1-The detailed information of all upregulated lncRNAs
ID	logFC	Pvalue	regulation	pos_info	track_gene	gene_pos	ref_pos_info	ensembl	entrez	uniprot	symbol	description	C|C1	C|C2	C|C3	G|G1	G|G2	G|G3
MERGE.45931.1	12.9109	2.97701e-07	up	9:-:48651572-48787431	MERGE.45931	9:-:48651572-48837171	-	-	-	-	-	-	0	0	0	1.96016	1.77622	2.34194
MERGE.29971.2	12.598	1.27501e-06	up	3:+:156929006-156954118	MERGE.29971	3:+:156887500-156954169	-	-	-	-	-	-	0	0	0	1.89738	1.52134	2.3917
MERGE.19004.1	11.8367	0.000600608	up	17:+:27655850-27684915	MERGE.19004	17:+:27655850-27685152	-	-	-	-	-	-	0	0.00058	0	0.61617	1.77877	2.92392
MERGE.14280.14	11.0443	0.000406504	up	14:-:124199717-124259715	MERGE.14280	14:-:123963805-124677639	-	-	-	-	-	-	0	0	0	0.58696	0.2253	1.07476
MERGE.30796.5	10.7197	8.19282e-06	up	4:-:44126220-44233789	MERGE.30796	4:-:44126210-44233789	-	-	-	-	-	-	0	0	0	1.75591	2.38715	3.43355
MERGE.38869.4	10.7051	3.51044e-05	up	7:-:4628406-4640163	MERGE.38869	7:-:4628040-4659019	-	-	-	-	-	-	0.00997	0	0	4.11107	5.53236	7.77081
MERGE.15745.4	10.6087	1.5956e-06	up	15:-:85535462-85581468	MERGE.15745	15:-:85535439-85581821	-	-	-	-	-	-	0	0	0	4.08543	3.15158	4.71412
MERGE.20730.12	10.3618	0.000183958	up	18:-:25477632-25753983	MERGE.20730	18:-:25477620-25753983	-	-	-	-	-	-	0	0	0	4.15227	3.07375	1.20447
MERGE.1341.5	10.192	1.58113e-06	up	1:-:86350564-86358696	MERGE.1341	1:-:86344719-86359400	-	-	-	-	-	-	0	0.00687	0	5.68459	5.32918	5.7396
MERGE.27539.21	9.99258	0.000754913	up	3:-:32954337-33143076	MERGE.27539	3:-:32943307-33143247	-	-	-	-	-	-	0.00959	0.01754	0	2.05368	4.85178	3.61775
NONMMUT033604.2	9.91062	0.0147801	up	19:-:5795745-5802674	MERGE.22023	19:-:5490507-5802772	19:-:5795745-5802674	NONMMUG020671.2	-	-	-	lncRNA	0	0	17.1966	13.1551	23.8811	38.8769
MERGE.22227.7	9.81536	0.00837137	up	19:-:10245269-10304690	MERGE.22227	19:-:10243964-10304892	-	-	-	-	-	-	0.41748	0	0	6.74794	2.25014	2.81364
MERGE.28508.9	9.49258	0.000238493	up	3:-:89234179-89246309	MERGE.28508	3:-:89234089-89246328	-	-	-	-	-	-	0	0.00303	0	0.77811	2.55505	1.70884
NONMMUT068776.2	9.32128	4.16816e-06	up	9:-:43045840-43050998	MERGE.45767	9:-:43044472-43050998	9:-:43045840-43050998	NONMMUG042569.2	-	-	-	lncRNA	0	0	0	0.71631	0.9846	1.14205
MERGE.25796.12	9.25299	0.0219904	up	2:+:134786530-134876399	MERGE.25796	2:+:134786067-135475258	-	-	-	-	-	-	2.67416	0	0	2.40185	3.68272	2.56673
MERGE.25558.3	9.20803	5.45061e-05	up	2:-:126628915-126675352	MERGE.25558	2:-:126627442-126676337	-	-	-	-	-	-	0	0	0	2.94075	1.32164	1.23336
MERGE.31159.12	8.69636	1.64867e-06	up	4:-:75944806-78211739	MERGE.31159	4:-:75933432-78211961	-	-	-	-	-	-	0	0	0	0.55137	0.51612	0.65452
MERGE.11150.11	8.63145	0.0159903	up	13:+:42766495-42853985	MERGE.11150	13:+:42680623-43138526	-	-	-	-	-	-	0.53122	0	0	0.94665	0.97701	2.5883
MERGE.43418.4	8.57831	0.0220505	up	8:-:70778117-70805014	MERGE.43418	8:-:70778117-70805058	-	-	-	-	-	-	5.24486	0	0	18.5765	13.098	4.81446
MERGE.6694.4	8.55274	0.0192024	up	11:-:65002041-65162747	MERGE.6694	11:-:65002039-65162961	-	-	-	-	-	-	16.7059	0	0	19.1364	21.3627	18.3771
MERGE.38270.6	8.5424	0.015804	up	6:-:121372933-121413110	MERGE.38270	6:-:121372932-121473678	-	-	-	-	-	-	6.98724	0	0	15.378	10.1245	9.39568
NONMMUT072366.2	8.53627	2.90251e-06	up	X:-:50555686-50595617	MERGE.48147	X:-:50555053-50635426	X:-:50555686-50595617	NONMMUG044868.3	-	-	-	lncRNA	0	0	0	0.56227	0.43048	0.60338
MERGE.10981.1	8.49398	0.0056222	up	13:-:34074301-34130354	MERGE.10981	13:-:34074301-34130354	-	-	-	-	-	-	0	3.2943	0	10.6339	19.1791	14.1914
MERGE.34028.1	8.47465	0.019485	up	5:+:63745456-63774162	MERGE.34028	5:+:63745456-63774162	-	-	-	-	-	-	0	0	3.51305	2.39792	1.95038	2.54098
NONMMUT021187.2	8.33241	0.00313465	up	14:-:61676013-61682373	MERGE.13468	14:-:61602836-61682768	14:-:61676013-61682373	NONMMUG013142.3	-	-	-	lncRNA	0	0	0	2.2717	2.4011	0.36475
MERGE.1999.5	8.22889	0.0268543	up	1:-:134754659-134955851	MERGE.1999	1:-:134754658-134955942	-	-	-	-	-	-	0	13.8747	0	6.60966	5.80013	5.5388
MERGE.39734.2	8.19607	0.0293307	up	7:-:44899432-44929438	MERGE.39734	7:-:44899432-44929496	-	-	-	-	-	-	11.2567	0	0	23.0405	13.5449	6.01645
MERGE.43418.1	8.17935	0.0469663	up	8:-:70778117-70805058	MERGE.43418	8:-:70778117-70805058	-	-	-	-	-	-	26.6859	0	0	39.4227	12.4554	7.01619
MERGE.26358.2	8.13513	0.0188729	up	2:-:157543819-157566337	MERGE.26358	2:-:157543782-157571274	-	-	-	-	-	-	2.90778	0	0	3.01432	3.46255	3.74418
MERGE.25796.10	8.05473	0.0313291	up	2:+:134786530-134840143	MERGE.25796	2:+:134786067-135475258	-	-	-	-	-	-	0	0	5.41069	1.90966	2.00255	1.33552
NONMMUT060617.2	8.00972	0.000112841	up	7:+:30729620-30745979	MERGE.39468	7:+:30729579-30756134	7:+:30729620-30745979	NONMMUG037677.3	-	-	-	lncRNA	0	0	0	0.44839	1.24291	0.68763
MERGE.15798.1	7.9796	0.0184914	up	15:+:87473559-87562877	MERGE.15798	15:+:87473559-87562877	-	-	-	-	-	-	2.66312	0	0	2.96629	2.9747	3.50928
MERGE.39117.3	7.89303	0.0173333	up	7:-:19531069-19561926	MERGE.39117	7:-:19530800-19563076	-	-	-	-	-	-	0	0	13.7096	12.8669	10.5019	10.6545
MERGE.16585.1	7.87766	0.0269994	up	16:-:18218733-18235022	MERGE.16585	16:-:18218733-18235136	-	-	-	-	-	-	8.58386	0	0	10.166	10.8679	4.69204
MERGE.24842.5	7.8479	0.0203852	up	2:-:90357298-90483152	MERGE.24842	2:-:90354678-90580647	-	-	-	-	-	-	0.00099	4.15741	0.00115	2.55519	4.74488	10.0211
MERGE.30983.1	7.76527	0.0284515	up	4:-:57190841-57300375	MERGE.30983	4:-:57190841-57301837	-	-	-	-	-	-	10.3275	0	0	6.78593	6.65212	7.70055
MERGE.10307.28	7.59736	0.0418514	up	12:+:109544541-109571719	MERGE.10307	12:+:109540996-109571729	-	-	-	-	-	-	0	0	0	0.20192	0.16356	6.39123
MERGE.28508.3	7.58863	0.0106214	up	3:-:89234177-89245837	MERGE.28508	3:-:89234089-89246328	-	-	-	-	-	-	0.01135	0	0	0.78941	2.22265	0.2192
MERGE.4539.1	7.57139	0.0145821	up	10:-:80130432-80140241	MERGE.4539	10:-:80130432-80140835	-	-	-	-	-	-	0	7.57606	0.02902	11.6253	11.7234	17.3304
MERGE.19004.3	7.45474	0.041632	up	17:+:27655859-27676829	MERGE.19004	17:+:27655850-27685152	-	-	-	-	-	-	0	4.40591	0	1.68732	2.3089	0.72881
MERGE.16015.4	7.20915	0.00951603	up	15:-:97745016-97767940	MERGE.16015	15:-:97744770-97767972	-	-	-	-	-	-	0	0	1.21942	3.11424	2.30977	1.93899
NONMMUT135522.1	7.20832	0.0170746	up	9:-:117834993-117850232	NONMMUG085454.1	9:-:117834993-117850232	9:-:117834993-117850232	NONMMUG085454.1	-	-	-	lncRNA	0.79124	0	0	0.93347	1.00224	1.1304
MERGE.39926.4	7.20581	0.0321233	up	7:-:55973519-56019531	MERGE.39926	7:-:55973519-56019954	-	-	-	-	-	-	3.1934	0	0	1.56318	3.88621	5.4073
MERGE.26400.14	7.20291	0.0433254	up	2:+:158375725-158386143	MERGE.26400	2:+:158345444-158879725	-	-	-	-	-	-	16.6372	0	0	6.86725	5.2767	7.05269
MERGE.8544.1	7.18531	0.0332418	up	11:-:121327224-121354401	MERGE.8544	11:-:121327224-121354445	-	-	-	-	-	-	0	2.97109	0	12.2509	2.24269	3.19734
MERGE.11451.3	7.16973	0.0226395	up	13:-:58004221-58113592	MERGE.11451	13:-:58000227-58113592	-	-	-	-	-	-	6.42553	0	0	7.02703	5.3858	5.54494
MERGE.13841.1	7.1083	0.0140885	up	14:-:77820690-77874912	MERGE.13841	14:-:77820690-77874917	-	-	-	-	-	-	0	1.4697	0	1.64089	1.71181	1.74484
MERGE.32461.1	6.99535	0.0399318	up	4:-:141467890-141538253	MERGE.32461	4:-:141467890-141538597	-	-	-	-	-	-	5.70282	0.00137	0	3.50262	4.85962	2.00979
MERGE.41661.15	6.86981	0.0436143	up	7:-:127017531-127025554	MERGE.41661	7:-:126986860-127027037	-	-	-	-	-	-	30.6329	0.22015	0	32.93	27.7578	30.6765
MERGE.21660.7	6.67296	0.0314007	up	18:-:75431873-75697559	MERGE.21660	18:-:75431224-75697696	-	-	-	-	-	-	3.78938	0	0	2.29647	3.13001	2.01228
NONMMUT073877.2	6.6677	0.0176943	up	X:-:133582878-133585627	MERGE.48853	X:-:133582860-133688987	X:-:133582878-133585627	NONMMUG045823.2	-	-	-	lncRNA	4.24225	0	0.00588	5.56544	5.5574	6.08503
MERGE.4814.3	6.64143	0.0175364	up	10:-:89639952-89686268	MERGE.4814	10:-:89638721-89686285	-	-	-	-	-	-	0	1.43863	0	2.19668	1.09578	2.16659
MERGE.32926.8	6.61592	0.00416661	up	4:-:155656943-155669197	MERGE.32926	4:-:155654677-155669201	-	-	-	-	-	-	0	0	0.31159	1.1844	1.68321	1.34002
MERGE.16808.2	6.56916	0.0191264	up	16:-:30511855-30550479	MERGE.16808	16:-:30510115-30550842	-	-	-	-	-	-	1.03849	0	0	1.20062	2.51877	1.44132
NONMMUT072368.2	6.50256	0.0124745	up	X:-:50555744-50635258	MERGE.48147	X:-:50555053-50635426	X:-:50555744-50635258	NONMMUG044868.3	-	-	-	lncRNA	0.45732	0	0	1.1506	0.69338	1.31629
MERGE.32263.1	6.50087	0.0159077	up	4:-:134356372-134372550	MERGE.32263	4:-:134356372-134383850	-	-	-	-	-	-	0	1.23817	0	1.85522	1.29487	1.17615
NONMMUT045458.2	6.46921	3.54121e-06	up	3:+:137912759-137913581	MERGE.29673	3:+:137867675-137916557	3:+:137912759-137913581	NONMMUG028054.2	-	-	-	lncRNA	0.18497	0.134	0.15706	15.1816	13.3895	15.3235
MERGE.38270.1	6.46141	0.0250079	up	6:-:121372932-121473678	MERGE.38270	6:-:121372932-121473678	-	-	-	-	-	-	1.02109	0	0	0.79518	0.78386	0.98335
NONMMUT132407.1	6.44235	0.0241832	up	9:+:41623579-41629426	MERGE.45742	9:+:41623579-41636576	9:+:41623579-41629426	NONMMUG083365.1	-	-	-	lncRNA	0.08916	0	0	1.36739	0.20509	1.30575
MERGE.31647.12	6.43984	0.0357676	up	4:-:116008347-116017675	MERGE.31647	4:-:115967145-116017926	-	-	-	-	-	-	1.86542	0	0	1.57456	1.12902	0.79398
MERGE.7110.6	6.43777	0.0143616	up	11:-:77470497-77476247	MERGE.7110	11:-:77470485-77489678	-	-	-	-	-	-	1.03929	0	0	2.52897	1.38642	2.78498
MERGE.41616.6	6.3628	0.0303763	up	7:-:126491715-126502100	MERGE.41616	7:-:126491708-126503437	-	-	-	-	-	-	0	0.02095	2.64275	1.32839	4.32353	7.03169
MERGE.40818.100	6.29816	0.0335803	up	7:-:59483223-59550843	MERGE.40818	7:-:59180156-60140219	-	-	-	-	-	-	0	4.57599	0	6.98757	7.57483	2.16799
MERGE.33332.10	6.2619	0.0144693	up	5:-:24441528-24444952	MERGE.33332	5:-:24438440-24445287	-	-	-	-	-	-	1.84084	0	0	2.76	3.01287	2.80564
MERGE.41616.3	6.25218	0.0355661	up	7:-:126491715-126503419	MERGE.41616	7:-:126491708-126503437	-	-	-	-	-	-	0.05654	0	4.63889	2.13551	10.7776	8.63883
MERGE.33329.3	6.24509	0.00782246	up	5:-:24565345-24577212	MERGE.33329	5:-:24565345-24577467	-	-	-	-	-	-	0.49602	0.07341	0	2.57311	3.59013	6.6853
NONMMUT041269.2	6.13759	0.00010485	up	2:+:167189107-167192525	MERGE.26607	2:+:167188659-167192809	2:+:167189107-167192525	NONMMUG025552.2	-	-	-	lncRNA	0	0	0	0.62877	0.69612	0.31619
ENSMUST00000180643	6.11445	0.0188338	up	12:-:80120548-80132844	ENSMUSG00000097729	12:-:80120548-80132844	12:-:80120548-80132844	ENSMUSG00000097729	69548	-	2310015A10Rik	RIKEN cDNA 2310015A10 gene [Source:MGI Symbol;Acc:MGI:1916798]	0	0	0.72729	0.58978	0.67621	1.13205
MERGE.5676.3	6.11395	0.0323495	up	11:-:5060074-5065294	MERGE.5676	11:-:5054132-5065327	-	-	-	-	-	-	0.64608	0.00908	0	5.18538	1.67073	0.89106
NONMMUT062344.2	6.05944	0.00775078	up	7:+:79515637-79525263	MERGE.40250	7:+:79500026-79563424	7:+:79515637-79525263	NONMMUG038446.2	-	-	-	lncRNA	1.36009	0	0	3.15246	3.33456	3.25333
NONMMUT070476.2	6.01812	0.0385693	up	9:-:95436952-95445880	MERGE.46841	9:-:95435429-95447426	9:-:95436952-95445880	NONMMUG043625.3	-	-	-	lncRNA	0	0.61444	0	0.6202	0.2325	0.95406
MERGE.21660.5	6.00022	0.0339392	up	18:-:75431873-75695300	MERGE.21660	18:-:75431224-75697696	-	-	-	-	-	-	0.97656	0	0	0.5264	0.7576	0.54722
NONMMUT027377.2	5.99622	0.0230105	up	16:+:77500216-77598531	MERGE.17748	16:+:77236317-77691403	16:+:77500216-77598531	NONMMUG016963.2	-	-	-	lncRNA	0	0.86545	0	1.97744	0.70197	0.96166
NONMMUT050116.2	5.98279	0.00945355	up	4:+:136347286-136350334	MERGE.32326	4:+:136310942-136359612	4:+:136347286-136350334	NONMMUG031032.3	-	-	-	lncRNA	0.00454	0.00517	0.59881	2.39461	2.72877	1.04226
MERGE.33805.4	5.91878	0.0210459	up	5:-:44472140-44799652	MERGE.33805	5:-:44472132-44799680	-	-	-	-	-	-	0	0.82764	0	1.86662	0.83542	0.80533
NONMMUT040572.2	5.90088	0.0170539	up	2:-:153341157-153345810	MERGE.26192	2:-:153341157-153346182	2:-:153341157-153345810	NONMMUG025147.2	-	-	-	lncRNA	0.23332	0	0	0.37824	1.31351	1.47823
NONMMUT145231.1	5.88804	3.01839e-05	up	17:-:77674256-77674663	NONMMUG091475.1	17:-:77674256-77674663	17:-:77674256-77674663	NONMMUG091475.1	-	-	-	lncRNA	0	0	0	0.93593	1.33778	0.94729
MERGE.19121.4	5.8832	0.0207317	up	17:-:32354067-32387759	MERGE.19121	17:-:32354055-32389401	-	-	-	-	-	-	0	1.8003	0.13407	4.22599	3.80511	3.67878
NONMMUT073200.2	5.85844	0.0173894	up	X:+:94443265-94447717	MERGE.48489	X:+:94418577-94447729	X:+:94443265-94447717	NONMMUG045384.3	-	-	-	lncRNA	0	0	0.09327	0.67113	0.8658	0.18823
NONMMUT014082.2	5.78931	0.0236626	up	12:+:44598994-44600031	MERGE.9273	12:+:44328583-44605222	12:+:44598994-44600031	NONMMUG008912.2	-	-	-	lncRNA	0.13332	0.12142	53.1416	51.1649	48.9594	57.9619
MERGE.45263.6	5.78203	0.0400747	up	8:-:121097557-121108298	MERGE.45263	8:-:121091628-121108392	-	-	-	-	-	-	0.01079	0.01842	0	0.30954	2.31107	0.19525
MERGE.24876.5	5.75705	0.0223221	up	2:-:91063125-91070181	MERGE.24876	2:-:91061791-91070417	-	-	-	-	-	-	0.94028	0	0	0.94868	1.88164	1.06808
MERGE.36042.1	5.71915	0.0386643	up	5:-:149046033-149052981	MERGE.36042	5:-:149046033-149184489	-	-	-	-	-	-	3.90908	0	0.29489	7.23525	6.99395	7.24846
MERGE.1885.110	5.68954	0.00560402	up	1:-:124407149-124421751	MERGE.1885	1:-:123321471-125108968	-	-	-	-	-	-	0.01061	0.04061	0.47392	3.83856	1.15009	6.00591
NONMMUT049571.2	5.64548	0.0148006	up	4:+:128261516-128263204	MERGE.32027	4:+:128261044-128263204	4:+:128261516-128263204	NONMMUG030688.2	-	-	-	lncRNA	0	1.03569	0	1.57379	1.0537	1.59253
NONMMUT035285.2	5.60901	0.0177767	up	19:-:59449603-59452671	NONMMUG021743.2	19:-:59449603-59452671	19:-:59449603-59452671	NONMMUG021743.2	-	-	-	lncRNA	0	0	0.75928	0.8483	0.6593	0.82793
NONMMUT043897.2	5.60651	0.028009	up	3:-:88745727-88746993	MERGE.28486	3:-:88744700-88775164	3:-:88745727-88746993	NONMMUG027088.2	-	-	-	lncRNA	0.2403	109.013	0.33156	101.508	97.9765	104.654
NONMMUT004827.2	5.59978	0.0222789	up	10:-:17899072-17899905	MERGE.3534	10:-:17899072-17948067	10:-:17899072-17899905	NONMMUG003105.2	-	-	-	lncRNA	0.03766	0	9.56247	7.23197	8.38945	7.59553
NONMMUT018661.2	5.57015	0.000737264	up	13:+:93405609-93409067	MERGE.12058	13:+:93303757-93412957	13:+:93405609-93409067	NONMMUG011611.2	-	-	-	lncRNA	0.30806	0.19129	0.1448	3.88153	14.5343	17.675
MERGE.43097.8	5.562	0.0408429	up	8:-:54629622-54887060	MERGE.43097	8:-:54609743-54887313	-	-	-	-	-	-	0.16691	0.08001	0	1.67417	4.04535	0.44828
NONMMUT145613.1	5.51248	0.0360968	up	18:-:38188716-38192185	MERGE.21055	18:-:38185914-38212818	18:-:38188716-38192185	NONMMUG091686.1	-	-	-	lncRNA	3.92432	0	0	2.52028	3.22432	2.00405
MERGE.20730.14	5.48523	0.0373385	up	18:-:25477632-25753983	MERGE.20730	18:-:25477620-25753983	-	-	-	-	-	-	1.57229	0.00789	0	2.67952	1.81629	0.8669
NONMMUT012615.2	5.48511	0.044203	up	11:-:113043929-113201839	MERGE.8209	11:-:113043884-113201839	11:-:113043929-113201839	NONMMUG008008.3	-	-	-	lncRNA	0	0.58383	0	1.79245	1.43294	0.34561
NONMMUT059306.2	5.37495	0.0303748	up	6:+:140651622-140653935	MERGE.38658	6:+:140622663-140678472	6:+:140651622-140653935	NONMMUG036851.2	-	-	-	lncRNA	0.00598	4.82711	0.01396	2.05287	4.63464	5.11591
MERGE.8334.5	5.3429	0.0289922	up	11:-:116289063-116306731	MERGE.8334	11:-:116288001-116307233	-	-	-	-	-	-	0.42552	0	0	0.56079	1.4217	0.4073
ENSMUST00000181717	5.33771	0.0183107	up	7:+:79920723-79922521	MERGE.40259	7:+:79920723-79924946	7:+:79920723-79922521	ENSMUSG00000097699	71339	-	5430400D12Rik	RIKEN cDNA 5430400D12 gene [Source:MGI Symbol;Acc:MGI:1918589]	0.45038	0	0	1.10265	0.4539	1.12654
NONMMUT034345.2	5.23112	3.28737e-07	up	19:+:29016586-29020230	MERGE.22482	19:+:28990494-29031429	19:+:29016586-29020230	NONMMUG021116.2	-	-	-	lncRNA	0.27336	0.28527	0.38121	11.5281	11.4696	12.5474
MERGE.41402.7	5.19351	0.0274211	up	7:-:116388076-116443439	MERGE.41402	7:-:116337265-116443449	-	-	-	-	-	-	0	0.87134	0	1.49331	0.62633	0.72773
ENSMUST00000163836	5.15703	0.0113492	up	2:-:26138383-26138802	MERGE.23646	2:-:26136779-26140559	2:-:26138383-26138802	ENSMUSG00000087679	109299	-	C330006A16Rik	RIKEN cDNA C330006A16 gene [Source:MGI Symbol;Acc:MGI:1924939]	0.23065	0.07502	0.07694	8.87371	5.93584	2.04495
MERGE.16056.9	5.15109	0.00165157	up	15:-:98833380-98871183	MERGE.16056	15:-:98831669-98871204	-	-	-	-	-	-	0.45595	0.03341	0.25563	6.59707	8.78546	3.13564
NONMMUT057076.2	5.14757	3.65455e-06	up	6:+:54889154-54890966	MERGE.37012	6:+:54816916-54893500	6:+:54889154-54890966	NONMMUG035424.2	-	-	-	lncRNA	0.14503	0.13904	0.10694	4.67584	4.44262	4.95052
ENSMUST00000106767	5.04813	0.00904883	up	11:+:107028223-107030443	ENSMUSG00000078607	11:+:107025951-107030443	11:+:107028223-107030443	ENSMUSG00000078607	69066	-	1810010H24Rik	RIKEN cDNA 1810010H24 gene [Source:MGI Symbol;Acc:MGI:1916316]	0	0	0.39659	0.70818	0.99239	0.94997
MERGE.36837.1	5.02915	0.00288419	up	6:+:47740811-47755218	MERGE.36837	6:+:47740811-47755218	-	-	-	-	-	-	0.26887	0.09003	0	2.19952	1.97252	2.01223
NONMMUT153269.1	4.90656	0.0088002	up	9:+:57761833-57766428	MERGE.46135	9:+:57761833-57766428	9:+:57761833-57766428	NONMMUG096049.1	-	-	-	lncRNA	0.2489	0	0	0.71427	0.50941	0.51492
NONMMUT029865.2	4.89988	0.0221151	up	17:-:46928298-46929708	MERGE.19521	17:-:46928292-47010532	17:-:46928298-46929708	NONMMUG018453.2	-	-	-	lncRNA	0.08827	0.05583	10.7066	12.7197	9.09571	11.6465
NONMMUT008222.2	4.89185	0.000570003	up	11:+:3125936-3129209	MERGE.5601	11:+:3123861-3160339	11:+:3125936-3129209	NONMMUG005081.2	-	-	-	lncRNA	0	0	0.04904	0.60263	0.51486	0.65165
MERGE.16148.4	4.85416	0.0349479	up	15:-:100575320-100599845	MERGE.16148	15:-:100575318-100599984	-	-	-	-	-	-	0.50308	0.072	0	1.64357	2.05924	0.60958
NONMMUT051136.2	4.84164	0.0318901	up	5:-:4784753-4799094	NONMMUG031691.2	5:-:4784753-4799094	5:-:4784753-4799094	NONMMUG031691.2	-	-	-	lncRNA	0.85083	0	0	0.59049	0.57028	0.86675
NONMMUT019055.2	4.76881	0.0236029	up	13:+:107022570-107033518	NONMMUG011873.3	13:+:107022550-107055842	13:+:107022570-107033518	NONMMUG011873.3	-	-	-	lncRNA	0.34269	0	0	0.34605	0.79277	0.3771
MERGE.6549.3	4.75411	0.00415758	up	11:-:60199156-60210465	MERGE.6549	11:-:60199089-60222581	-	-	-	-	-	-	0.16436	0.0262	0.21876	3.25443	5.48023	1.19005
MERGE.39181.2	4.74903	0.00574663	up	7:-:25199936-25218515	MERGE.39181	7:-:25199915-25220615	-	-	-	-	-	-	0.08518	0.01212	0.07459	0.56996	1.152	2.72031
NONMMUT002390.2	4.69274	0.026938	up	1:+:121113643-121118735	NONMMUG001604.2	1:+:121087376-121178441	1:+:121113643-121118735	NONMMUG001604.2	-	-	-	lncRNA	0	0.70828	0	0.45471	0.77075	0.67834
MERGE.35535.16	4.66074	0.00314916	up	5:-:134239513-134313782	MERGE.35535	5:-:134237834-134314760	-	-	-	-	-	-	0.05048	0.00638	0.05238	1.03996	0.86687	0.41189
NONMMUT083082.1	4.623	0.035826	up	11:+:5099748-5106100	MERGE.5679	11:+:5098926-5106100	11:+:5099748-5106100	NONMMUG005180.2	-	-	-	lncRNA	0.70615	0	0.00948	1.85443	0.66621	0.73043
MERGE.18957.11	4.58881	0.039406	up	17:-:25834602-25837054	MERGE.18957	17:-:25830636-25861501	-	-	-	-	-	-	1.38875	0	0.35149	4.61984	5.84895	1.8383
NONMMUT021017.2	4.57334	0.0419085	up	14:+:55895413-55898773	MERGE.13352	14:+:55884969-55898773	14:+:55895413-55898773	NONMMUG013047.2	-	-	-	lncRNA	1.61014	0.0158	0	1.11328	1.11464	1.23476
NONMMUT009947.2	4.5716	0.0244694	up	11:-:58965748-58978050	MERGE.6478	11:-:58965748-58978051	11:-:58965748-58978050	NONMMUG006241.2	-	-	-	lncRNA	0.48421	0	0.00505	0.53444	0.57145	0.52322
NONMMUT051037.2	4.54268	0.026513	up	4:-:156023248-156026991	MERGE.32963	4:-:156018556-156032106	4:-:156023248-156026991	NONMMUG031628.2	-	-	-	lncRNA	0.04253	1.76233	0	1.60536	1.49603	1.97079
NONMMUT067975.2	4.52328	0.0222459	up	9:-:8715322-8740942	MERGE.44708	9:-:8644073-8740988	9:-:8715322-8740942	NONMMUG042081.2	-	-	-	lncRNA	0.28512	0.03368	0	0.84017	0.57918	0.50359
NONMMUT014671.2	4.51031	0.0253414	up	12:-:74893826-74895570	MERGE.9629	12:-:74819589-75177332	12:-:74893826-74895570	NONMMUG009295.2	-	-	-	lncRNA	0.16654	0.23474	18.2776	22.3558	20.0776	18.5968
NONMMUT018160.2	4.50616	0.015703	up	13:+:69633903-69634334	MERGE.11746	13:+:69533746-69635780	13:+:69633903-69634334	NONMMUG011344.2	-	-	-	lncRNA	0.12814	10.9771	0.1122	11.4558	12.3956	15.8389
NONMMUT150549.1	4.45895	0.0335666	up	6:-:87729964-87731148	MERGE.37588	6:-:87729116-87731148	6:-:87729964-87731148	NONMMUG035914.3	-	-	-	lncRNA	0.95106	0	0	1.64955	0.55862	1.14437
NONMMUT064826.2	4.43146	0.035478	up	8:-:20294036-20297546	MERGE.42424	8:-:20257553-20424814	8:-:20294036-20297546	NONMMUG040034.2	-	-	-	lncRNA	0.80128	0	0.01383	0.71449	0.85414	0.67368
NONMMUT055862.2	4.32748	5.97953e-05	up	6:+:17572410-17573970	MERGE.36255	6:+:17463800-17573980	6:+:17572410-17573970	NONMMUG034685.2	-	-	-	lncRNA	0.11525	0.11102	0.16561	2.6126	2.04125	3.35629
NONMMUT052430.2	4.31421	0.0188009	up	5:+:64477008-64479746	NONMMUG032555.2	5:+:64476943-64490166	5:+:64477008-64479746	NONMMUG032555.2	-	-	-	lncRNA	0	0.48781	0	0.78824	0.45676	0.7223
NONMMUT062347.2	4.29188	0.0318346	up	7:+:79523837-79524753	MERGE.40250	7:+:79500026-79563424	7:+:79523837-79524753	NONMMUG038446.2	-	-	-	lncRNA	2.66439	0	0	1.75568	2.24668	2.22124
MERGE.4539.6	4.25109	0.0363574	up	10:-:80130551-80140835	MERGE.4539	10:-:80130432-80140835	-	-	-	-	-	-	0.05332	0.02802	0.06225	1.65239	1.92377	0.23334
MERGE.7194.2	4.22357	0.0205608	up	11:-:79013209-79146417	MERGE.7194	11:-:79013207-79146417	-	-	-	-	-	-	0.10939	0.03113	2.44248	2.76848	5.24224	3.85642
NONMMUT073547.2	4.18313	0.0377704	up	X:-:105037028-105070124	MERGE.48722	X:-:105037028-105079610	X:-:105037028-105070124	NONMMUG045607.3	-	-	-	lncRNA	0	0.13877	0.18975	0.45294	1.19972	0.42028
NONMMUT115330.1	4.17223	0.0361846	up	4:+:99277582-99280563	MERGE.31375	4:+:99277582-99284872	4:+:99277582-99280563	NONMMUG029937.2	-	-	-	lncRNA	0	0	1.92824	1.76001	1.18378	1.26652
NONMMUT028500.2	4.15251	0.0289974	up	17:+:21651751-21656805	MERGE.18738	17:+:21650613-21657545	17:+:21651751-21656805	NONMMUG017644.2	-	-	-	lncRNA	0	0	0.41385	0.63575	0.28339	0.79441
MERGE.36021.2	4.14174	0.0445894	up	5:-:148327761-148394195	MERGE.36021	5:-:148327410-148399904	-	-	-	-	-	-	4.75434	0.03504	0.04592	3.41277	3.60773	4.12882
MERGE.41164.4	4.14086	0.0465773	up	7:-:102163705-102209860	MERGE.41164	7:-:102119402-102223392	-	-	-	-	-	-	0.01651	0.0094	2.49686	0.81111	1.62833	2.34876
MERGE.37797.1	4.10621	0.0357891	up	6:+:96171026-96291288	MERGE.37797	6:+:96171026-96291288	-	-	-	-	-	-	0.09331	8.42834	0.10276	7.62716	5.90214	8.87924
NONMMUT139568.1	4.08973	0.0286261	up	10:+:80399801-80400480	MERGE.4561	10:+:80399801-80400480	10:+:80399801-80400480	NONMMUG088159.1	-	-	-	lncRNA	0.753	0	0	0.58402	0.97622	0.73678
MERGE.12345.1	4.03734	0.0440646	up	13:-:110547772-110609677	MERGE.12345	13:-:110547772-110609680	-	-	-	-	-	-	0.51255	0	0	3.9086	0.59603	0.57837
NONMMUT058932.2	4.00256	0.000715741	up	6:-:127125166-127125976	MERGE.38430	6:-:127125162-127152193	6:-:127125166-127125976	NONMMUG036638.2	-	-	-	lncRNA	0.13651	0.0777	0.07969	1.20538	2.09181	1.74741
NONMMUT031987.2	3.94872	0.0474347	up	18:+:36289936-36291716	MERGE.21008	18:+:36280566-36304686	18:+:36289936-36291716	NONMMUG019668.2	-	-	-	lncRNA	0.23311	46.9273	2.05935	43.9365	42.4414	45.3954
MERGE.39734.1	3.9447	0.0351733	up	7:-:44899432-44929462	MERGE.39734	7:-:44899432-44929496	-	-	-	-	-	-	15.3289	2.28578	0.12611	26.9266	31.8301	22.448
NONMMUT042499.2	3.90065	0.0231095	up	3:+:34104408-34197585	MERGE.27572	3:+:34104270-34682619	3:+:34104408-34197585	NONMMUG026340.2	-	-	-	lncRNA	0.30544	0	0	0.59645	0.87659	0.29164
MERGE.43656.3	3.84018	0.0114877	up	8:-:84132837-84147900	MERGE.43656	8:-:84132828-84147936	-	-	-	-	-	-	3.89737	0.15188	0.25017	8.06782	8.95967	6.69941
NONMMUT025995.2	3.81881	0.0184764	up	16:+:23520353-23534823	MERGE.16736	16:+:23520210-23560081	16:+:23520353-23534823	NONMMUG016086.3	-	-	-	lncRNA	0	0	0.20281	0.38346	0.30861	1.13799
NONMMUT071679.2	3.81352	0.015784	up	X:-:6027056-6092269	MERGE.47705	X:-:5966609-6092348	X:-:6027056-6092269	NONMMUG044413.3	-	-	-	lncRNA	0	0.1902	0	0.39953	0.94981	0.28802
NONMMUT142864.1	3.75383	0.0180356	up	13:-:65258696-65259576	NONMMUG089933.1	13:-:65258696-65259576	13:-:65258696-65259576	NONMMUG089933.1	-	-	-	lncRNA	0	0.16094	0.1834	1.10961	0.87071	0.53619
NONMMUT000328.2	3.7307	0.0490345	up	1:-:21838948-21840514	MERGE.285	1:-:21398400-21961942	1:-:21838948-21840514	NONMMUG000225.2	-	-	-	lncRNA	0.09715	0.14075	6.46498	9.23093	2.16523	9.37258
NONMMUT116852.1	3.72873	0.024483	up	4:-:75933432-75936016	MERGE.31159	4:-:75933432-78211961	4:-:75933432-75936016	NONMMUG073289.1	-	-	-	lncRNA	0.01606	0.00609	0.56879	0.77997	0.48507	0.49284
MERGE.25093.3	3.72689	0.0196558	up	2:-:104143077-104409993	MERGE.25093	2:-:104143073-104410334	-	-	-	-	-	-	0.17401	0.14656	4.39857	8.26024	6.61885	5.01203
MERGE.46134.2	3.69976	0.044691	up	9:-:57750711-57764721	MERGE.46134	9:-:57750711-57765860	-	-	-	-	-	-	2.58782	0.03176	0.03258	1.77072	3.16003	1.73161
ENSMUST00000136110	3.68656	0.0484667	up	6:+:35252732-35262022	MERGE.36636	6:+:35252654-35263496	6:+:35252732-35262022	ENSMUSG00000073155	67705	Q3TAI1	1810058I24Rik	RIKEN cDNA 1810058I24 gene [Source:MGI Symbol;Acc:MGI:1914955]	1.40411	0.08951	0	1.45057	1.16146	1.4059
NONMMUT101974.1	3.65681	0.0208816	up	17:-:29848495-29852958	MERGE.19058	17:-:29848495-29852958	17:-:29848495-29852958	NONMMUG063818.1	-	-	-	lncRNA	0.2989	0	0	0.52784	0.79653	0.34009
MERGE.19534.4	3.64835	0.0465618	up	17:-:46454143-46487455	MERGE.19534	17:-:46439578-46487675	-	-	-	-	-	-	15.6207	0.14765	0.77515	16.2305	14.9526	16.9674
MERGE.40818.32	3.6476	0.0438918	up	7:-:59299841-59324170	MERGE.40818	7:-:59180156-60140219	-	-	-	-	-	-	4.68918	0.51834	0.03912	5.5041	5.60782	6.81786
NONMMUT117756.1	3.61535	0.0314132	up	4:-:149434401-149435271	MERGE.32703	4:-:149434401-149435271	4:-:149434401-149435271	NONMMUG073887.1	-	-	-	lncRNA	0.28599	0	0.24115	1.29771	1.52429	0.65739
NONMMUT059308.2	3.60921	0.0205588	up	6:+:140654256-140655301	MERGE.38658	6:+:140622663-140678472	6:+:140654256-140655301	NONMMUG036852.2	-	-	-	lncRNA	0.1323	4.24739	0.09268	5.06713	3.90654	4.91296
NONMMUT004429.2	3.6041	0.0324501	up	1:-:192844428-192846578	MERGE.2992	1:-:192844428-192855756	1:-:192844428-192846578	NONMMUG002859.2	-	-	-	lncRNA	0.6305	0.01465	0.63097	1.24269	3.29875	3.4805
NONMMUT045271.2	3.54637	0.0249916	up	3:-:130026638-130029442	MERGE.29551	3:-:129982759-130061553	3:-:130026638-130029442	NONMMUG027931.2	-	-	-	lncRNA	4.46989	0.16288	0.13248	5.59245	5.40636	5.83813
NONMMUT078693.1	3.52689	0.0253365	up	1:-:124599083-124601418	MERGE.1885	1:-:123321471-125108968	1:-:124599083-124601418	NONMMUG048933.1	-	-	-	lncRNA	14.0048	0.37768	0.67783	17.7722	16.0464	20.5528
MERGE.24927.18	3.49831	0.000658246	up	2:-:91933781-91975663	MERGE.24927	2:-:91932824-91975864	-	-	-	-	-	-	1.65785	0.77596	1.20653	22.3122	14.3533	7.36429
MERGE.31039.1	3.48178	0.0407085	up	4:-:62189314-62208547	MERGE.31039	4:-:62189314-62208547	-	-	-	-	-	-	1.94377	0.02068	0.17392	2.68275	2.01777	2.26238
NONMMUT009685.2	3.46379	0.0354344	up	11:+:51898996-51903837	NONMMUG006061.3	11:+:51898326-51909635	11:+:51898996-51903837	NONMMUG006061.3	-	-	-	lncRNA	0	0.54326	0.0398	0.99698	0.61769	0.45835
NONMMUT028246.2	3.46189	0.0375454	up	17:+:12771567-12773459	MERGE.18519	17:+:12771567-12775653	17:+:12771567-12773459	NONMMUG017491.2	-	-	-	lncRNA	0.07311	0	0.34141	0.38731	0.49095	0.72594
NONMMUT046799.2	3.44075	0.0302372	up	4:-:40912741-40913085	MERGE.30601	4:-:40912741-40913355	4:-:40912741-40913085	NONMMUG028936.2	-	-	-	lncRNA	0.08023	0	1.31132	1.72667	1.15449	1.78415
NONMMUT109586.1	3.41786	0.0257836	up	2:-:118253255-118279430	NONMMUG068532.1	2:-:118253255-118279430	2:-:118253255-118279430	NONMMUG068532.1	-	-	-	lncRNA	0	0.31827	0	1.33715	0.39735	0.43378
NONMMUT008648.2	3.38516	0.0479627	up	11:+:16516908-16517311	MERGE.5776	11:+:16516908-16517311	11:+:16516908-16517311	NONMMUG005351.2	-	-	-	lncRNA	1.02782	0	0	0.85083	0.62607	0.7594
NONMMUT046135.2	3.3637	0.0276045	up	4:-:9575268-9576183	MERGE.30086	4:-:9448069-9669344	4:-:9575268-9576183	NONMMUG028486.2	-	-	-	lncRNA	0.16619	0.086	4.3921	4.46893	3.67184	3.84433
NONMMUT048250.2	3.3595	0.0264005	up	4:-:98351970-98353212	MERGE.31333	4:-:98351970-98383306	4:-:98351970-98353212	NONMMUG029915.2	-	-	-	lncRNA	0.2004	0.02535	0.013	0.25806	0.68834	0.81765
NONMMUT071965.2	3.34468	0.0441211	up	X:-:20098852-20101004	MERGE.47944	X:-:20098852-20291815	X:-:20098852-20101004	NONMMUG044595.2	-	-	-	lncRNA	0.85489	11.7738	0.1576	12.4721	11.6616	13.3041
MERGE.26604.5	3.33576	0.00171509	up	2:-:167098908-167190155	MERGE.26604	2:-:167095969-167190155	-	-	-	-	-	-	0.03526	0.03632	0.21172	0.59118	0.61033	0.72598
NONMMUT066024.2	3.31831	0.0442928	up	8:-:70799143-70805058	MERGE.43418	8:-:70778117-70805058	8:-:70799143-70805058	NONMMUG040859.2	-	-	-	lncRNA	0.8668	0	0.69794	1.94642	1.75237	3.30814
NONMMUT072378.2	3.29821	0.0050963	up	X:-:50559667-50592085	MERGE.48147	X:-:50555053-50635426	X:-:50559667-50592085	NONMMUG044868.3	-	-	-	lncRNA	0.01395	0.1945	0.04478	0.54263	0.37168	0.59509
NONMMUT008884.2	3.26918	0.0269516	up	11:+:22977989-22980883	MERGE.5894	11:+:22971976-23006241	11:+:22977989-22980883	NONMMUG005513.2	-	-	-	lncRNA	0.01912	0.04354	0.95437	0.99719	0.71338	0.96914
NONMMUT100014.1	3.2442	0.0274033	up	16:-:74660866-74667898	MERGE.18185	16:-:74648043-74923734	16:-:74660866-74667898	NONMMUG062575.1	-	-	-	lncRNA	0.20267	0.22849	0.32163	6.83906	3.83844	0.51698
NONMMUT117257.1	3.23559	0.0206237	up	4:-:124528924-124657169	MERGE.31890	4:-:124522735-124657315	4:-:124528924-124657169	NONMMUG030565.2	-	-	-	lncRNA	0.13056	0	0.11432	1.11676	0.69584	0.37137
NONMMUT139960.1	3.21339	0.0275567	up	10:-:53337753-53345085	MERGE.4012	10:-:53337753-53345085	10:-:53337753-53345085	NONMMUG003632.3	-	-	-	lncRNA	0.03019	1.09995	0.03525	0.78872	0.98703	1.38462
MERGE.9629.5	3.20255	0.0110169	up	12:-:74892715-74899160	MERGE.9629	12:-:74819589-75177332	-	-	-	-	-	-	0.4649	0.09694	0.19347	0.71889	2.93171	3.41857
NONMMUT055906.2	3.19213	0.0408679	up	6:+:21245997-21248033	MERGE.36286	6:+:21215226-21729805	6:+:21245997-21248033	NONMMUG034717.2	-	-	-	lncRNA	0.11549	0.22429	5.5682	4.65656	4.35963	5.12292
MERGE.2587.5	3.19027	0.0411857	up	1:-:170705841-170857865	MERGE.2587	1:-:170704674-170867771	-	-	-	-	-	-	0.73255	0.20298	10.055	11.6087	8.93076	11.4148
NONMMUT098416.1	3.18388	0.0362452	up	16:+:40139370-40140898	MERGE.17390	16:+:40128306-40140898	16:+:40139370-40140898	NONMMUG061508.1	-	-	-	lncRNA	0.24438	0.18547	6.67848	5.96391	5.80809	6.21644
NONMMUT026030.2	3.18313	0.0429425	up	16:-:24392313-24393600	MERGE.16765	16:-:24391612-24393655	16:-:24392313-24393600	NONMMUG016103.2	-	-	-	lncRNA	0.50711	0.06077	0	0.5008	0.62592	0.6902
NONMMUT106415.1	3.16839	0.0300484	up	19:-:58927495-58932376	MERGE.23088	19:-:58795751-58943759	19:-:58927495-58932376	NONMMUG021731.3	-	-	-	lncRNA	1.13834	0.06463	0.03977	1.50081	0.99556	1.67665
NONMMUT051998.2	3.15589	0.0392431	up	5:-:36689017-36692315	MERGE.33719	5:-:36490604-36696618	5:-:36689017-36692315	NONMMUG032249.2	-	-	-	lncRNA	0.07131	2.34956	0.05877	1.79645	1.77969	2.19558
NONMMUT153215.1	3.14292	0.0308719	up	9:+:44881728-44882263	MERGE.45850	9:+:44877870-44884703	9:+:44881728-44882263	NONMMUG042632.3	-	-	-	lncRNA	0.28401	0.11757	0	1.16838	0.55044	0.53413
NONMMUT040540.2	3.14087	0.0206337	up	2:+:152683193-152685146	MERGE.26162	2:+:152669461-152708670	2:+:152683193-152685146	NONMMUG025121.2	-	-	-	lncRNA	2.78336	0.16125	0.16538	3.89286	3.66152	4.14641
NONMMUT071969.2	3.09094	0.0399846	up	X:+:20398665-20400851	MERGE.47946	X:+:20364481-20405653	X:+:20398665-20400851	NONMMUG044599.2	-	-	-	lncRNA	2.97407	0.10085	0.09604	2.42351	2.8195	3.31194
NONMMUT082849.1	3.00682	0.0380709	up	10:-:120909225-120910136	NONMMUG051550.1	10:-:120908188-120910926	10:-:120909225-120910136	NONMMUG051550.1	-	-	-	lncRNA	0	0.17275	0.26574	0.60294	0.48526	0.50227
NONMMUT066023.2	2.92815	0.0483781	up	8:-:70799143-70799789	MERGE.43418	8:-:70778117-70805058	8:-:70799143-70799789	NONMMUG040859.2	-	-	-	lncRNA	0.1272	0	0.80192	0.75811	0.84063	1.02623
NONMMUT026407.2	2.90943	0.0314296	up	16:+:35001273-35002419	MERGE.16919	16:+:34745210-35002420	16:+:35001273-35002419	NONMMUG016352.2	-	-	-	lncRNA	0.14478	0.48074	0.05635	0.49272	1.76198	1.99681
MERGE.19469.1	2.90653	0.0404546	up	17:-:45390774-45420327	MERGE.19469	17:-:45390774-45433707	-	-	-	-	-	-	0.37105	0.24342	0.26066	5.15394	0.45251	4.38449
NONMMUT082608.1	2.79542	0.0374157	up	10:-:110093875-110097592	MERGE.5088	10:-:110018673-110105313	10:-:110093875-110097592	NONMMUG051409.1	-	-	-	lncRNA	0.49877	0.56781	9.69959	9.33802	10.0898	10.222
MERGE.2595.2	2.74895	0.0420597	up	1:-:171051175-171065505	MERGE.2595	1:-:171051174-171065505	-	-	-	-	-	-	0.03616	0.24697	1.65689	1.88561	1.40677	1.54273
NONMMUT006901.2	2.73518	0.038784	up	10:-:94034012-94035799	MERGE.4883	10:-:93939165-94035817	10:-:94034012-94035799	NONMMUG004438.2	-	-	-	lncRNA	0.05418	0.03524	1.07534	1.01659	0.81679	0.72854
MERGE.18855.5	2.7337	0.00139574	up	17:-:24596103-24632589	MERGE.18855	17:-:24595937-24632629	-	-	-	-	-	-	1.01946	1.32733	4.13167	11.7242	11.0732	13.6036
NONMMUT024373.2	2.73015	0.0161019	up	15:+:82358508-82363240	MERGE.15609	15:+:82354488-82363240	15:+:82358508-82363240	NONMMUG015065.2	-	-	-	lncRNA	0.3669	0.03263	0.04016	0.56947	0.63554	0.52776
NONMMUT075573.1	2.67724	0.00260614	up	1:+:63114096-63115331	MERGE.899	1:+:63113078-63158295	1:+:63114096-63115331	NONMMUG000830.2	-	-	-	lncRNA	0.17914	0.85401	0.19608	2.06378	2.08864	1.77196
NONMMUT036553.2	2.66387	0.0187213	up	2:+:30151030-30152009	MERGE.23789	2:+:30133746-30152013	2:+:30151030-30152009	NONMMUG022498.2	-	-	-	lncRNA	0.18358	0.11253	1.4014	1.30924	2.21277	2.42473
NONMMUT104490.1	2.64742	0.0163676	up	18:-:45517185-45517666	MERGE.21223	18:-:45517185-45517666	18:-:45517185-45517666	NONMMUG065355.1	-	-	-	lncRNA	0.03548	0.56555	0.20714	1.13579	1.32388	0.99101
MERGE.32926.1	2.64177	0.000289989	up	4:-:155654677-155669141	MERGE.32926	4:-:155654677-155669201	-	-	-	-	-	-	0.23848	0.25123	0.31999	2.24323	1.79085	1.16712
MERGE.2937.2	2.62926	0.00228128	up	1:-:189207937-189343509	MERGE.2937	1:-:189207930-189402273	-	-	-	-	-	-	0.4872	1.09094	1.36799	7.96829	3.14178	7.04279
MERGE.24927.15	2.6187	0.00468166	up	2:-:91933781-91975663	MERGE.24927	2:-:91932824-91975864	-	-	-	-	-	-	2.75128	1.03778	3.64562	12.6202	23.0972	8.57599
NONMMUT014196.2	2.60754	0.0490118	up	12:+:52746691-52748291	MERGE.9322	12:+:52698801-53155599	12:+:52746691-52748291	NONMMUG008990.2	-	-	-	lncRNA	0.12966	0.10824	2.73493	2.23249	1.64932	2.12797
MERGE.26199.1	2.6009	0.041459	up	2:-:153407173-153529722	MERGE.26199	2:-:153407173-153529971	-	-	-	-	-	-	0.5927	0.28462	0.08555	0.60898	1.26818	4.41411
MERGE.28477.5	2.59557	0.000738594	up	3:-:89083986-89093342	MERGE.28477	3:-:89081939-89101959	-	-	-	-	-	-	1.4098	2.68512	1.34349	12.3332	6.86838	14.5409
NONMMUT050578.2	2.57319	0.00113555	up	4:-:148001091-148004014	MERGE.32625	4:-:148001091-148004014	4:-:148001091-148004014	NONMMUG031343.2	-	-	-	lncRNA	0.25315	0.42268	0.4729	1.50881	2.46463	2.72328
MERGE.48578.18	2.54538	0.0446175	up	X:-:95051919-95166361	MERGE.48578	X:-:95048935-95197013	-	-	-	-	-	-	0.84961	0.83089	1.33146	10.8564	1.28858	13.1999
MERGE.6991.2	2.53947	0.000354717	up	11:-:74849266-74896939	MERGE.6991	11:-:74849261-74897060	-	-	-	-	-	-	1.41236	1.59842	1.44244	12.3336	5.53597	10.072
NONMMUT045609.2	2.50632	0.000952935	up	3:-:144197172-144199262	MERGE.29755	3:-:144188530-144205220	3:-:144197172-144199262	NONMMUG028155.2	-	-	-	lncRNA	0.3243	0.88153	1.08179	3.82043	3.61916	3.96374
NONMMUT061058.2	2.49068	0.00818874	up	7:-:44552593-44553212	MERGE.39708	7:-:44549616-44553951	7:-:44552593-44553212	NONMMUG037922.2	-	-	-	lncRNA	0.55966	0.17376	0.0891	1.34774	1.11181	1.36831
MERGE.24927.19	2.45822	0.00920325	up	2:-:91933781-91975663	MERGE.24927	2:-:91932824-91975864	-	-	-	-	-	-	6.38718	2.06447	2.57942	12.6529	11.7809	39.6738
NONMMUT077930.1	2.43881	0.014173	up	1:-:64522308-64523676	NONMMUG048368.1	1:-:64522308-64525218	1:-:64522308-64523676	NONMMUG048368.1	-	-	-	lncRNA	0.10109	0.04603	0.41308	0.53555	0.71119	0.85742
NONMMUT033205.2	2.42893	0.0262271	up	18:-:80407967-80408546	MERGE.21741	18:-:80407959-80469695	18:-:80407967-80408546	NONMMUG020432.2	-	-	-	lncRNA	0.14316	0.35312	2.28431	2.3965	3.10296	2.24592
NONMMUT124898.1	2.40249	0.00119587	up	7:+:30745533-30746298	MERGE.39468	7:+:30729579-30756134	7:+:30745533-30746298	NONMMUG037677.3	-	-	-	lncRNA	0.23486	0.28794	0.3164	1.27619	1.23252	2.01825
MERGE.24927.17	2.38381	0.048546	up	2:-:91933781-91938028	MERGE.24927	2:-:91932824-91975864	-	-	-	-	-	-	0.21442	0.26444	0.43809	3.77669	1.83802	0.49903
NONMMUT049589.2	2.37683	0.00187912	up	4:+:128909554-128911326	MERGE.32019	4:+:128883580-128911328	4:+:128909554-128911326	NONMMUG030704.2	-	-	-	lncRNA	0.92103	1.91044	0.48299	4.83302	5.41648	4.67467
NONMMUT144271.1	2.34241	0.027737	up	16:+:17150983-17151283	MERGE.16541	16:+:17144621-17160701	16:+:17150983-17151283	NONMMUG090850.1	-	-	-	lncRNA	0.09195	0.20936	0.05368	1.16715	0.39207	0.57068
MERGE.28425.1	2.33615	0.019387	up	3:-:87987531-87997855	MERGE.28425	3:-:87987531-88000230	-	-	-	-	-	-	1.36981	0.21375	0.19431	2.26078	2.0879	1.69498
NONMMUT064677.2	2.33064	0.0003437	up	8:-:13674230-13676869	MERGE.42289	8:-:13566950-13677603	8:-:13674230-13676869	NONMMUG039930.2	-	-	-	lncRNA	0.18347	0.2029	0.18973	1.09929	0.71524	1.12782
NONMMUT058465.2	2.32267	0.00757423	up	6:+:114825130-114825466	MERGE.38084	6:+:114825130-114825466	6:+:114825130-114825466	NONMMUG036334.2	-	-	-	lncRNA	0.12319	0.2805	0.09589	0.86117	0.87548	0.76458
MERGE.46147.1	2.31357	0.0202293	up	9:-:58196298-58202854	MERGE.46147	9:-:58196298-58204319	-	-	-	-	-	-	0.10572	0.24459	0.80826	2.32617	0.93789	1.08295
NONMMUT044881.2	2.30061	0.0205183	up	3:-:115938973-115940348	MERGE.29221	3:-:115938973-116007406	3:-:115938973-115940348	NONMMUG027716.2	-	-	-	lncRNA	0.88505	0.84726	0.10568	1.8649	2.41217	2.40311
NONMMUT103100.1	2.29385	0.0426932	up	18:+:25911316-25914310	MERGE.20778	18:+:25907425-25919141	18:+:25911316-25914310	NONMMUG064467.1	-	-	-	lncRNA	0.03697	0.16307	0.1025	1.00469	0.2118	0.32979
MERGE.24913.2	2.24682	0.0339523	up	2:-:91674619-91710519	MERGE.24913	2:-:91674618-91710576	-	-	-	-	-	-	15.9018	1.71883	1.79331	19.5065	16.9787	17.4922
MERGE.40818.9	2.23824	0.00288278	up	7:-:59197780-59324170	MERGE.40818	7:-:59180156-60140219	-	-	-	-	-	-	0.08751	0.18597	0.09536	0.45076	0.44778	0.7966
NONMMUT152434.1	2.22709	0.0147993	up	8:+:120296915-120297433	MERGE.45209	8:+:120296915-120297433	8:+:120296915-120297433	NONMMUG095667.1	-	-	-	lncRNA	0.26665	0.09107	0.06226	0.50032	0.65374	0.71711
NONMMUT026799.2	2.22444	0.0106877	up	16:-:45746244-45747457	MERGE.17166	16:-:45746243-45953598	16:-:45746244-45747457	NONMMUG016612.2	-	-	-	lncRNA	0.82076	0.15573	0.25287	1.35884	1.90777	1.43854
NONMMUT045372.2	2.21836	0.0489813	up	3:+:134259283-134261549	MERGE.29625	3:+:134236484-134262161	3:+:134259283-134261549	NONMMUG028001.2	-	-	-	lncRNA	0.70202	0.43087	5.9298	6.04374	4.70469	6.52273
NONMMUT034959.2	2.18494	0.0398743	up	19:+:46595001-46596888	MERGE.22874	19:+:46573365-46596898	19:+:46595001-46596888	NONMMUG021525.2	-	-	-	lncRNA	0.11728	1.20996	0.11981	0.79285	1.23452	1.58462
NONMMUT058844.2	2.15776	0.0386008	up	6:-:125186359-125186683	MERGE.38396	6:-:125168007-125191701	6:-:125186359-125186683	NONMMUG036590.2	-	-	-	lncRNA	11.4543	6.83503	73.8761	90.5185	81.5206	74.3041
MERGE.12733.7	2.14463	0.0137513	up	14:-:20734875-20793989	MERGE.12733	14:-:20734875-20794088	-	-	-	-	-	-	4.82389	4.58906	5.9058	33.2644	39.9703	9.24023
MERGE.12733.5	2.12659	0.0402479	up	14:-:20734875-20793234	MERGE.12733	14:-:20734875-20794088	-	-	-	-	-	-	0.94309	1.00284	2.16183	10.5388	9.64795	1.79737
MERGE.15484.7	2.11891	0.00068883	up	15:-:79484121-79487684	MERGE.15484	15:-:79480227-79511690	-	-	-	-	-	-	0.42801	0.48725	0.31141	1.43775	1.51419	2.43176
NONMMUT043767.2	2.09517	0.00217772	up	3:+:88030883-88033114	MERGE.28428	3:+:88030867-88033350	3:+:88030883-88033114	NONMMUG027053.2	-	-	-	lncRNA	0.11865	0.12279	0.16371	0.48811	0.67838	0.58017
NONMMUT039871.2	2.08464	0.0297502	up	2:-:130417684-130418341	MERGE.25698	2:-:130417247-130424701	2:-:130417684-130418341	NONMMUG024670.2	-	-	-	lncRNA	0.16825	0.19154	0.19644	0.39463	1.03128	1.26178
NONMMUT061317.2	2.08437	0.0302894	up	7:+:50863775-50866608	MERGE.39862	7:+:49974864-50866608	7:+:50863775-50866608	NONMMUG038078.2	-	-	-	lncRNA	0.06348	0.46141	0.06271	0.35033	0.65066	0.60613
MERGE.20152.1	2.07578	0.0213265	up	17:-:80523357-80577663	MERGE.20152	17:-:80523357-80577663	-	-	-	-	-	-	1.05532	0.34326	0.21743	2.27575	2.58073	1.08701
NONMMUT008515.2	2.07096	0.0201421	up	11:-:6603067-6605589	MERGE.5744	11:-:6597823-6606053	11:-:6603067-6605589	NONMMUG005263.2	-	-	-	lncRNA	0.25231	1.51113	0.24335	1.568	2.24522	1.92337
NONMMUT061731.2	2.05214	0.0280747	up	7:-:61529865-61546155	MERGE.40096	7:-:61527161-61615335	7:-:61529865-61546155	NONMMUG038180.3	-	-	-	lncRNA	0.04356	0.33063	0.32213	0.76933	0.68109	0.5858
NONMMUT015698.2	2.01482	0.0307711	up	12:+:109541001-109571728	MERGE.10307	12:+:109540996-109571729	12:+:109541001-109571728	NONMMUG009962.3	-	-	-	lncRNA	0.1251	0.07121	0.26472	0.90611	0.28337	0.63082
NONMMUT115017.1	2.01238	0.0138768	up	4:+:57325751-57326740	MERGE.30996	4:+:57325751-57326740	4:+:57325751-57326740	NONMMUG072115.1	-	-	-	lncRNA	0.11183	0.41375	0.24481	0.57086	0.99835	1.2435
NONMMUT011288.2	1.98933	0.0304589	up	11:-:86578496-86580440	NONMMUG007125.3	11:-:86576084-86583349	11:-:86578496-86580440	NONMMUG007125.3	-	-	-	lncRNA	0.08538	0.6966	0.09969	0.58899	0.76603	0.78749
NONMMUT067774.2	1.98845	0.0396593	up	8:-:126588298-126591090	MERGE.44531	8:-:126588296-126593986	8:-:126588298-126591090	NONMMUG041964.2	-	-	-	lncRNA	1.75402	13.6674	1.8801	13.8361	14.794	15.3909
NONMMUT129335.1	1.98464	0.00245398	up	8:+:107021360-107022891	MERGE.44161	8:+:107021360-107024872	8:+:107021360-107022891	NONMMUG081205.1	-	-	-	lncRNA	0.38843	0.22624	0.56951	1.24628	1.37696	1.77532
NONMMUT127337.1	1.98366	0.00205387	up	7:-:75769109-75773055	NONMMUG038402.2	7:-:75769066-75782085	7:-:75769109-75773055	NONMMUG038402.2	-	-	-	lncRNA	0.12272	0.30735	0.19649	0.73915	0.95305	0.6238
MERGE.21385.7	1.94941	0.0191897	up	18:-:60600207-60610105	MERGE.21385	18:-:60593973-60660202	-	-	-	-	-	-	1.16031	0.93004	1.49984	1.94932	8.69583	5.8071
NONMMUT030146.2	1.94723	0.0146517	up	17:+:56990392-56990825	MERGE.19726	17:+:56990264-56999322	17:+:56990392-56990825	NONMMUG018627.2	-	-	-	lncRNA	0.12755	0.29041	0.22337	1.16142	0.7138	0.65966
MERGE.6595.9	1.91842	0.00398951	up	11:-:61452045-61453919	MERGE.6595	11:-:61448442-61454131	-	-	-	-	-	-	0.50799	0.47316	0.44931	1.54613	2.74032	1.38529
NONMMUT104028.1	1.89669	0.0201029	up	18:-:5480812-5481928	MERGE.20416	18:-:5480812-5481928	18:-:5480812-5481928	NONMMUG065041.1	-	-	-	lncRNA	0.04956	0.28209	0.2459	0.53331	0.58109	0.55106
NONMMUT129810.1	1.87088	0.0176502	up	8:+:126286904-126287545	MERGE.44576	8:+:126286904-126287545	8:+:126286904-126287545	NONMMUG081567.1	-	-	-	lncRNA	0.08622	0.09816	0.27684	0.45205	0.55147	0.53513
MERGE.33303.24	1.86896	0.0467666	up	5:-:23424621-23434353	MERGE.33303	5:-:23349719-23434353	-	-	-	-	-	-	4.4789	0.9586	0.47557	4.98506	4.37482	4.90196
NONMMUT152435.1	1.85634	0.00420807	up	8:+:120298010-120298770	MERGE.45210	8:+:120298010-120298770	8:+:120298010-120298770	NONMMUG095668.1	-	-	-	lncRNA	0.30915	0.31054	0.16985	0.90322	1.04678	0.86527
MERGE.33719.25	1.84476	0.00388038	up	5:-:36600485-36695933	MERGE.33719	5:-:36490604-36696618	-	-	-	-	-	-	0.89453	1.71562	0.55291	3.4289	3.17247	3.8753
MERGE.35316.8	1.83576	0.00788789	up	5:-:124120294-124249465	MERGE.35316	5:-:124118690-124249760	-	-	-	-	-	-	1.98393	1.50151	1.527	3.10414	9.56605	7.43384
MERGE.15605.1	1.81647	0.0266954	up	15:-:82370380-82380260	MERGE.15605	15:-:82370380-82380260	-	-	-	-	-	-	0.92164	1.51974	0.79317	5.81508	1.48379	5.64625
NONMMUT076283.1	1.81499	0.0141771	up	1:+:130462577-130557076	NONMMUG001711.2	1:+:130462576-130557076	1:+:130462577-130557076	NONMMUG001711.2	-	-	-	lncRNA	0.08527	0.42827	0.19325	0.74185	0.52399	0.74712
NONMMUT055012.2	1.80128	0.0413546	up	5:+:139268995-139269324	MERGE.35754	5:+:139252324-139270051	5:+:139268995-139269324	NONMMUG034136.2	-	-	-	lncRNA	6.87751	1.95738	1.86054	16.2927	12.5614	5.55235
MERGE.18957.9	1.79046	0.00591538	up	17:-:25834602-25837082	MERGE.18957	17:-:25830636-25861501	-	-	-	-	-	-	0.73948	1.16983	0.40365	2.99976	2.65143	1.83776
MERGE.42478.2	1.78768	0.00659298	up	8:-:25154552-25201236	MERGE.42478	8:-:25154552-25201449	-	-	-	-	-	-	2.85956	5.06769	3.58996	12.4965	21.9427	8.50441
NONMMUT048021.2	1.78649	0.00101294	up	4:-:88410344-88412533	MERGE.31272	4:-:88396144-88438928	4:-:88410344-88412533	NONMMUG029793.2	-	-	-	lncRNA	0.14534	0.19423	0.17707	0.5231	0.66013	0.58174
NONMMUT040674.2	1.78383	0.00915627	up	2:+:155546385-155546846	MERGE.26274	2:+:155546385-155546846	2:+:155546385-155546846	NONMMUG025217.2	-	-	-	lncRNA	0.23963	0.40921	0.27978	1.38858	0.86212	0.96051
NONMMUT058913.2	1.78104	0.0197927	up	6:-:126549336-126569754	MERGE.38413	6:-:126549249-126572962	6:-:126549336-126569754	NONMMUG036624.3	-	-	-	lncRNA	0.83875	0.19194	0.50902	1.43515	1.12554	2.08131
NONMMUT109842.1	1.70818	0.0451625	up	2:-:143528512-143529713	MERGE.25934	2:-:143526668-143529713	2:-:143528512-143529713	NONMMUG024903.2	-	-	-	lncRNA	0.12665	1.00923	0.36293	0.82599	1.25182	1.41717
NONMMUT053435.2	1.67804	0.000772146	up	5:+:104524227-104552887	MERGE.34610	5:+:104523677-104559729	5:+:104524227-104552887	NONMMUG033185.2	-	-	-	lncRNA	0.3618	0.59965	0.44726	1.67367	1.1967	1.54649
NONMMUT039163.2	1.67089	0.0141513	up	2:+:114013726-114020673	NONMMUG024197.2	2:+:114013484-114070147	2:+:114013726-114020673	NONMMUG024197.2	-	-	-	lncRNA	0.09336	0.14716	0.33539	0.48352	0.40573	0.69456
MERGE.46657.3	1.66772	0.00124354	up	9:-:79599023-79718720	MERGE.46657	9:-:79598991-79718831	-	-	-	-	-	-	0.91652	1.2945	0.62994	2.56269	3.14067	3.24257
MERGE.28448.2	1.65771	0.0106238	up	3:-:88481148-88503307	MERGE.28448	3:-:88480147-88509956	-	-	-	-	-	-	0.5524	0.7645	1.18872	3.98896	2.59397	1.54985
MERGE.48578.19	1.65311	0.0382659	up	X:-:95051919-95166361	MERGE.48578	X:-:95048935-95197013	-	-	-	-	-	-	0.91901	1.56932	1.66744	6.13627	1.69449	7.33503
MERGE.19055.3	1.65097	0.0288809	up	17:-:29332114-29347390	MERGE.19055	17:-:29332072-29347904	-	-	-	-	-	-	4.59075	10.5283	25.8847	34.3743	36.4931	34.3776
MERGE.39745.1	1.64703	0.0226873	up	7:-:45002525-45016117	MERGE.39745	7:-:45002525-45016249	-	-	-	-	-	-	2.81235	5.09846	1.60767	14.5365	5.46687	9.75076
MERGE.33631.2	1.63924	0.00901417	up	5:-:33653219-33657856	MERGE.33631	5:-:33653216-33658416	-	-	-	-	-	-	0.75119	1.21652	2.63112	4.40249	3.77253	4.41587
MERGE.19285.3	1.63514	0.0232365	up	17:-:35149177-35162969	MERGE.19285	17:-:35149076-35164897	-	-	-	-	-	-	2.23106	0.5465	0.84441	3.44981	3.92464	2.28588
NONMMUT067435.2	1.63441	0.0377553	up	8:+:120319277-120320382	MERGE.45214	8:+:120319277-120320382	8:+:120319277-120320382	NONMMUG041763.2	-	-	-	lncRNA	0.2002	0.21367	0.11687	0.33145	0.92032	0.50477
NONMMUT046486.2	1.62934	0.0291551	up	4:-:25610045-25613142	MERGE.30264	4:-:25609332-25800244	4:-:25610045-25613142	NONMMUG028717.2	-	-	-	lncRNA	0.09381	0.38649	0.49025	0.7297	0.84282	0.78088
NONMMUT149447.1	1.61843	0.00812987	up	5:-:33936438-33936956	MERGE.33647	5:-:33936438-33936956	5:-:33936438-33936956	NONMMUG093964.1	-	-	-	lncRNA	0.71994	0.51604	0.34245	1.58925	1.84753	1.3239
NONMMUT083719.1	1.59691	0.0290918	up	11:+:57567578-57568932	NONMMUG052133.1	11:+:57567128-57568932	11:+:57567578-57568932	NONMMUG052133.1	-	-	-	lncRNA	0.5413	0.1279	0.23848	1.01454	0.64233	0.78176
MERGE.44532.2	1.5952	0.0497894	up	8:-:126930668-126945756	MERGE.44532	8:-:126930664-126945921	-	-	-	-	-	-	5.7032	4.3073	27.5071	23.6524	28.7882	28.6202
NONMMUT149182.1	1.58984	0.0471263	up	5:+:125532849-125533497	MERGE.35385	5:+:125532849-125533497	5:+:125532849-125533497	NONMMUG093825.1	-	-	-	lncRNA	2.0044	0.63115	1.1701	5.46019	4.18232	1.85274
MERGE.16965.29	1.58942	0.0238878	up	16:-:34152095-34514048	MERGE.16965	16:-:33967858-34573532	-	-	-	-	-	-	5.37746	2.0518	1.99474	9.98246	5.0783	13.9287
NONMMUT096691.1	1.58062	0.0174338	up	15:-:12633062-12635346	MERGE.14411	15:-:12633062-12635346	15:-:12633062-12635346	NONMMUG060438.1	-	-	-	lncRNA	0.19986	0.75153	0.62225	1.16981	1.19435	1.66012
NONMMUT109131.1	1.57746	0.0482874	up	2:-:64906006-64907085	MERGE.24383	2:-:64906006-64907085	2:-:64906006-64907085	NONMMUG068246.1	-	-	-	lncRNA	0.12814	0.42304	0.17953	0.66472	0.98345	0.37112
MERGE.40818.191	1.5703	0.0424191	up	7:-:59794709-59879954	MERGE.40818	7:-:59180156-60140219	-	-	-	-	-	-	2.6569	14.6232	11.6142	25.3188	21.2189	24.4312
MERGE.46422.1	1.5563	0.0399213	up	9:-:67217087-67633960	MERGE.46422	9:-:67217087-67633960	-	-	-	-	-	-	1.38762	2.58823	7.13997	12.553	6.6586	8.43194
NONMMUT049363.2	1.55515	0.026275	up	4:-:124522935-124531840	MERGE.31890	4:-:124522735-124657315	4:-:124522935-124531840	NONMMUG030565.2	-	-	-	lncRNA	0.27717	0.8392	0.17902	1.14124	0.90941	1.05327
NONMMUT033734.2	1.54918	0.0244111	up	19:-:7092014-7094179	MERGE.22126	19:-:7092014-7105729	19:-:7092014-7094179	NONMMUG020730.2	-	-	-	lncRNA	0.26834	0.11638	0.14173	0.39491	0.37458	0.78645
NONMMUT074685.2	1.54598	0.0124903	up	X:-:168269997-168631194	MERGE.49289	X:-:168269997-168631194	X:-:168269997-168631194	NONMMUG046351.2	-	-	-	lncRNA	0.13576	0.39604	0.18822	0.49635	0.73261	0.65825
MERGE.20730.1	1.54455	0.0395358	up	18:-:25477620-25753983	MERGE.20730	18:-:25477620-25753983	-	-	-	-	-	-	1.67113	0.81648	0.37124	2.77256	3.00911	1.55316
NONMMUT115013.1	1.52867	0.00798784	up	4:+:57314677-57315361	MERGE.30991	4:+:57314677-57315361	4:+:57314677-57315361	NONMMUG072111.1	-	-	-	lncRNA	0.52527	0.36799	0.40098	1.11492	1.61516	1.06576
MERGE.19119.1	1.51826	0.0263198	up	17:-:32321425-32350581	MERGE.19119	17:-:32321425-32350581	-	-	-	-	-	-	0.46088	0.57139	0.70025	3.43187	1.23492	1.02527
NONMMUT149941.1	1.51566	0.0497942	up	6:+:39872312-39873054	MERGE.36735	6:+:39871136-40255162	6:+:39872312-39873054	NONMMUG094248.1	-	-	-	lncRNA	21.8666	5.11014	5.1973	33.1391	24.1627	17.0312
NONMMUT114617.1	1.51213	0.0237056	up	4:+:7167905-7168672	MERGE.30072	4:+:7167821-7168672	4:+:7167905-7168672	NONMMUG071862.1	-	-	-	lncRNA	0.21623	0.26668	0.14727	0.49721	0.4802	0.89467
NONMMUT129774.1	1.50077	0.0130457	up	8:+:126188643-126189829	MERGE.44542	8:+:126188643-126189829	8:+:126188643-126189829	NONMMUG081536.1	-	-	-	lncRNA	0.27981	0.33181	0.28585	0.5662	0.82023	1.26625
NONMMUT143939.1	1.49507	0.0184309	up	15:-:27595393-27596071	MERGE.14487	15:-:27595393-27596071	15:-:27595393-27596071	NONMMUG090626.1	-	-	-	lncRNA	0.16305	0.51045	0.28555	0.71985	0.7604	0.92761
NONMMUT132335.1	1.48631	0.0241185	up	9:+:40810544-40812967	NONMMUG042532.2	9:+:40809267-40812967	9:+:40810544-40812967	NONMMUG042532.2	-	-	-	lncRNA	0.18269	0.10399	0.42659	0.57342	0.52337	0.57873
NONMMUT049700.2	1.48239	0.0123242	up	4:+:129960420-129965909	MERGE.32112	4:+:129947547-129965909	4:+:129960420-129965909	NONMMUG030775.3	-	-	-	lncRNA	0.67148	0.26179	0.27922	1.05078	1.04915	0.99903
NONMMUT011437.2	1.47227	0.0455699	up	11:+:88718644-88732462	MERGE.7510	11:+:88718436-88732462	11:+:88718644-88732462	NONMMUG007229.3	-	-	-	lncRNA	0.16791	0.88251	0.23199	1.12743	0.84722	0.75264
NONMMUT083064.1	1.47175	0.0440629	up	11:+:3452366-3479832	MERGE.5589	11:+:3452215-3479832	11:+:3452366-3479832	NONMMUG005112.2	-	-	-	lncRNA	0.18822	1.01017	0.26161	0.88046	0.93154	1.22379
NONMMUT151279.1	1.46797	0.0442659	up	7:+:126683647-126684297	MERGE.41626	7:+:126683647-126684297	7:+:126683647-126684297	NONMMUG095045.1	-	-	-	lncRNA	0.85032	0.60501	0.17373	1.05584	1.47291	1.38529
MERGE.46088.1	1.46251	0.00144612	up	9:-:56610379-56637566	MERGE.46088	9:-:56610379-56797256	-	-	-	-	-	-	4.47187	2.96312	2.20056	9.54484	9.05405	8.11582
NONMMUT139581.1	1.45445	0.0212931	up	10:+:81264724-81266857	MERGE.4653	10:+:81264724-81266857	10:+:81264724-81266857	NONMMUG088172.1	-	-	-	lncRNA	0.53639	0.36638	0.21919	0.97685	1.17214	0.85999
MERGE.39471.3	1.45414	0.020429	up	7:-:30899531-30914865	MERGE.39471	7:-:30899176-30914873	-	-	-	-	-	-	0.8864	0.64927	1.74088	4.11818	2.53432	1.96169
NONMMUT016537.2	1.44506	0.00154649	up	13:+:20101076-20102917	MERGE.10815	13:+:20101076-20102917	13:+:20101076-20102917	NONMMUG010397.2	-	-	-	lncRNA	0.51088	0.62436	0.75436	1.67504	1.38548	2.02053
NONMMUT043279.2	1.44266	0.00373552	up	3:+:60877817-60878845	MERGE.27991	3:+:60877817-60878845	3:+:60877817-60878845	NONMMUG026721.2	-	-	-	lncRNA	4.30364	4.76156	6.43779	18.5698	15.1389	9.80742
NONMMUT115015.1	1.43715	0.00345797	up	4:+:57323170-57324418	MERGE.30994	4:+:57323170-57324418	4:+:57323170-57324418	NONMMUG072113.1	-	-	-	lncRNA	0.32132	0.34057	0.54332	1.08841	1.01574	1.03148
NONMMUT097344.1	1.40496	0.0334204	up	15:-:74476402-74477007	MERGE.15282	15:-:74476402-74477007	15:-:74476402-74477007	NONMMUG060857.1	-	-	-	lncRNA	0.38822	1.81983	0.7732	1.86519	2.09349	2.45664
NONMMUT132151.1	1.40356	0.0273368	up	9:+:22932462-22933294	NONMMUG083179.1	9:+:22932462-22933294	9:+:22932462-22933294	NONMMUG083179.1	-	-	-	lncRNA	0.16613	0.34043	0.21336	0.56844	0.83233	0.46398
NONMMUT141631.1	1.38336	0.0469063	up	12:+:109540996-109571729	MERGE.10307	12:+:109540996-109571729	12:+:109540996-109571729	NONMMUG009962.3	-	-	-	lncRNA	1.85558	0.54142	2.32119	3.09791	3.54043	3.74197
MERGE.23250.2	1.37892	0.0165618	up	2:-:10056030-10080427	MERGE.23250	2:-:10056016-10080510	-	-	-	-	-	-	3.01984	3.16767	7.98787	9.54764	10.355	14.2893
NONMMUT015981.2	1.37738	0.00787572	up	12:-:111669362-111672300	MERGE.10387	12:-:111661509-111672338	12:-:111669362-111672300	NONMMUG010040.2	-	-	-	lncRNA	2.6463	1.89225	1.62178	6.97977	5.96295	3.51656
MERGE.7759.13	1.33222	0.0492476	up	11:-:98709646-98729367	MERGE.7759	11:-:98703573-98729435	-	-	-	-	-	-	7.29038	2.11903	2.64564	13.1678	8.35359	6.02025
NONMMUT149805.1	1.33106	0.0244277	up	5:-:146729630-146730256	MERGE.35990	5:-:146729630-146730256	5:-:146729630-146730256	NONMMUG094185.1	-	-	-	lncRNA	0.33107	0.42716	0.335	0.63339	1.22343	0.95888
NONMMUT069084.2	1.32834	0.00165687	up	9:-:50924016-50925066	MERGE.45977	9:-:50924016-50925066	9:-:50924016-50925066	NONMMUG042770.2	-	-	-	lncRNA	1.47474	1.39407	1.01463	3.13918	3.13002	3.37777
NONMMUT062682.2	1.32238	0.0336299	up	7:+:90871603-90872780	MERGE.40460	7:+:90871603-90872780	7:+:90871603-90872780	NONMMUG038674.2	-	-	-	lncRNA	0.14097	0.40122	0.16459	0.46679	0.42577	0.69264
NONMMUT050779.2	1.31414	0.0335371	up	4:-:151987769-151988219	MERGE.32773	4:-:151987769-151988219	4:-:151987769-151988219	NONMMUG031480.2	-	-	-	lncRNA	0.21479	0.20959	0.2866	0.67736	0.52334	0.57132
NONMMUT129777.1	1.3123	0.0102491	up	8:+:126204545-126207953	MERGE.44546	8:+:126204545-126207953	8:+:126204545-126207953	NONMMUG081539.1	-	-	-	lncRNA	0.22733	0.24031	0.15167	0.58696	0.35484	0.60887
MERGE.39471.4	1.31208	0.00302184	up	7:-:30899531-30914845	MERGE.39471	7:-:30899176-30914873	-	-	-	-	-	-	2.66733	2.99019	2.30592	7.70837	7.85701	4.80899
NONMMUT041806.2	1.30156	0.0290762	up	2:+:180066766-180068555	MERGE.26813	2:+:180042509-180070201	2:+:180066766-180068555	NONMMUG025873.2	-	-	-	lncRNA	0.71127	1.53144	1.01096	3.55834	3.09046	1.47945
NONMMUT093153.1	1.28558	0.020677	up	14:+:64588534-64590476	MERGE.13554	14:+:64574359-64593961	14:+:64588534-64590476	NONMMUG013211.2	-	-	-	lncRNA	14.7347	6.05622	6.46718	18.7248	27.1456	16.7162
NONMMUT062524.2	1.27318	0.0256676	up	7:-:83618482-83631880	NONMMUG038568.2	7:-:83597048-83631880	7:-:83618482-83631880	NONMMUG038568.2	-	-	-	lncRNA	0.1285	0.33331	0.414	0.69478	0.6554	0.52494
NONMMUT098174.1	1.26723	0.0352345	up	16:+:23549182-23550308	MERGE.16740	16:+:23549182-23550308	16:+:23549182-23550308	NONMMUG061364.1	-	-	-	lncRNA	0.20875	0.16775	0.3154	0.36594	0.57593	0.71129
NONMMUT129783.1	1.26693	0.0223719	up	8:+:126222153-126223679	MERGE.44551	8:+:126222153-126223679	8:+:126222153-126223679	NONMMUG081544.1	-	-	-	lncRNA	0.41689	0.4746	0.23278	0.93027	0.59896	1.15305
NONMMUT014781.2	1.24455	0.0345842	up	12:+:79079523-79081648	MERGE.9720	12:+:79029163-79081648	12:+:79079523-79081648	NONMMUG009370.2	-	-	-	lncRNA	0.41009	1.61547	0.69919	1.76741	1.67224	1.97954
NONMMUT100930.1	1.24071	0.0194197	up	17:+:32113430-32141840	MERGE.19108	17:+:32113429-32141840	17:+:32113430-32141840	NONMMUG018005.2	-	-	-	lncRNA	0.22356	0.20855	0.46039	0.62715	0.82745	0.52351
NONMMUT016538.2	1.23572	0.0150923	up	13:+:20160203-20163371	MERGE.10816	13:+:20160203-20163371	13:+:20160203-20163371	NONMMUG010398.2	-	-	-	lncRNA	0.30569	0.25354	0.48946	0.56875	0.93566	0.89438
NONMMUT063306.2	1.23234	0.0234317	up	7:+:113928074-113932081	MERGE.41346	7:+:113765998-114043370	7:+:113928074-113932081	NONMMUG039098.2	-	-	-	lncRNA	0.23824	0.41273	0.37894	1.2843	0.59257	0.62144
MERGE.10718.3	1.23063	0.00397777	up	13:-:14226439-14523226	MERGE.10718	13:-:14226438-14523226	-	-	-	-	-	-	0.29147	0.47761	0.25436	0.70677	0.80499	0.80854
NONMMUT022963.2	1.22447	0.037727	up	15:-:27787731-27788685	MERGE.14493	15:-:27730612-28025951	15:-:27787731-27788685	NONMMUG014202.2	-	-	-	lncRNA	1.63748	0.5114	1.01512	2.15921	2.33248	2.18842
NONMMUT091488.1	1.22441	0.0424002	up	13:-:55498196-55503523	MERGE.11410	13:-:55443007-55513676	13:-:55498196-55503523	NONMMUG056996.1	-	-	-	lncRNA	0.15348	0.29121	0.29866	0.64937	0.49082	0.52919
NONMMUT124090.1	1.2188	0.00603415	up	6:-:90966471-90967572	MERGE.37679	6:-:90966471-90967572	6:-:90966471-90967572	NONMMUG077789.1	-	-	-	lncRNA	0.76604	1.28666	1.36355	2.39789	2.19537	3.09155
MERGE.40818.53	1.20086	0.0127348	up	7:-:59332564-59383522	MERGE.40818	7:-:59180156-60140219	-	-	-	-	-	-	7.59263	3.79682	4.1043	15.6465	11.6667	8.77696
NONMMUT093606.1	1.19581	0.00668001	up	14:+:105324954-105329043	NONMMUG058384.1	14:+:105315723-105401113	14:+:105324954-105329043	NONMMUG058384.1	-	-	-	lncRNA	0.21655	0.4006	0.39109	0.69463	0.81874	0.68248
MERGE.22087.1	1.19475	0.0486477	up	19:+:6495437-6497402	MERGE.22087	19:+:6495437-6497402	-	-	-	-	-	-	0.58012	1.21656	0.82881	1.01942	2.71765	2.42394
NONMMUT133752.1	1.18138	0.00580699	up	9:+:122693679-122695428	MERGE.47580	9:+:122693679-122695428	9:+:122693679-122695428	NONMMUG084252.1	-	-	-	lncRNA	0.23724	0.3421	0.31391	0.62843	0.72494	0.62167
MERGE.18968.11	1.18089	0.00448491	up	17:-:25927603-25941883	MERGE.18968	17:-:25926421-25944961	-	-	-	-	-	-	0.77177	0.99262	1.25186	1.86622	2.68157	2.206
NONMMUT023041.2	1.17135	0.0395729	up	15:+:33023750-33026391	MERGE.14706	15:+:32920723-33034730	15:+:33023750-33026391	NONMMUG014255.2	-	-	-	lncRNA	0.14143	0.47108	0.29966	0.64751	0.67003	0.48763
MERGE.9904.3	1.16976	0.0132778	up	12:-:84918150-84970856	MERGE.9904	12:-:84918148-84970900	-	-	-	-	-	-	3.52413	3.1204	3.44681	10.2275	9.74573	4.81241
MERGE.40818.99	1.1679	0.0414877	up	7:-:59483223-59696211	MERGE.40818	7:-:59180156-60140219	-	-	-	-	-	-	2.5268	3.61334	1.76042	3.56783	5.69155	9.53598
NONMMUT070299.2	1.1645	0.00577081	up	9:-:85320922-85323178	NONMMUG043506.2	9:-:85320922-85323673	9:-:85320922-85323178	NONMMUG043506.2	-	-	-	lncRNA	0.74805	1.01214	0.54406	1.82724	1.49675	1.68072
NONMMUT017179.2	1.16101	0.00539719	up	13:+:42118239-42120313	MERGE.11137	13:+:42118239-42120313	13:+:42118239-42120313	NONMMUG010794.2	-	-	-	lncRNA	0.71362	0.62259	0.4672	1.17042	1.29389	1.5246
NONMMUT029885.2	1.16098	0.0039652	up	17:+:47527968-47532454	MERGE.19584	17:+:47527968-47532454	17:+:47527968-47532454	NONMMUG018466.2	-	-	-	lncRNA	0.45955	0.34409	0.3889	0.81359	0.78247	1.06873
NONMMUT129772.1	1.15899	0.0197813	up	8:+:126174147-126178216	MERGE.44540	8:+:126174147-126178216	8:+:126174147-126178216	NONMMUG081534.1	-	-	-	lncRNA	0.52023	0.25548	0.36523	0.76184	0.66329	1.06569
NONMMUT069258.2	1.1584	0.0481015	up	9:-:56775391-56796880	MERGE.46088	9:-:56610379-56797256	9:-:56775391-56796880	NONMMUG042882.2	-	-	-	lncRNA	0.20475	0.26052	0.19687	0.4254	0.75749	0.36129
NONMMUT129338.1	1.15202	0.0171056	up	8:+:107023767-107024872	MERGE.44161	8:+:107021360-107024872	8:+:107023767-107024872	NONMMUG081205.1	-	-	-	lncRNA	0.52553	0.52705	0.32139	0.95292	0.80028	1.26839
NONMMUT090419.1	1.14659	0.0344922	up	13:+:91843146-91843998	MERGE.12023	13:+:91843009-91843998	13:+:91843146-91843998	NONMMUG056336.1	-	-	-	lncRNA	0.30825	0.49868	0.2273	0.91324	0.67447	0.60414
MERGE.36562.2	1.14114	0.000168485	up	6:-:31074043-31105600	MERGE.36562	6:-:31063748-31220240	-	-	-	-	-	-	2.42067	2.65303	2.37166	5.79557	5.90969	5.41162
NONMMUT067436.2	1.12108	0.0311295	up	8:+:120520615-120521686	MERGE.45219	8:+:120520615-120521686	8:+:120520615-120521686	NONMMUG041764.2	-	-	-	lncRNA	1.3684	0.76421	0.81389	1.9093	2.87605	1.60239
MERGE.30745.1	1.12061	0.0347341	up	4:-:42475746-42804743	MERGE.30745	4:-:42475746-42804743	-	-	-	-	-	-	0.58658	1.43448	0.93849	1.48668	1.87582	2.69664
NONMMUT079065.1	1.12056	0.0404273	up	1:-:154850912-154852130	MERGE.2291	1:-:154850912-154852130	1:-:154850912-154852130	NONMMUG049185.1	-	-	-	lncRNA	0.34058	0.71083	1.03385	1.59135	1.06494	1.39741
MERGE.15484.1	1.10645	0.00985152	up	15:-:79480227-79505241	MERGE.15484	15:-:79480227-79511690	-	-	-	-	-	-	0.67278	0.63873	0.96333	1.4431	2.165	1.33141
NONMMUT063568.2	1.10409	0.0182375	up	7:+:124215320-124216467	MERGE.41584	7:+:124215320-124216467	7:+:124215320-124216467	NONMMUG039263.2	-	-	-	lncRNA	0.80767	1.71543	1.90003	2.76749	2.6985	3.30434
NONMMUT119061.1	1.09514	0.0458328	up	5:+:107397332-107398216	MERGE.34661	5:+:107397332-107398216	5:+:107397332-107398216	NONMMUG074706.1	-	-	-	lncRNA	0.40657	0.26703	0.58422	0.62133	1.05013	0.90579
MERGE.36562.39	1.09481	0.041236	up	6:-:31166478-31218346	MERGE.36562	6:-:31063748-31220240	-	-	-	-	-	-	2.4594	2.20505	1.41339	4.72579	6.08545	2.63622
NONMMUT116344.1	1.09118	0.0227575	up	4:-:23956238-23956899	MERGE.30372	4:-:23956238-23956899	4:-:23956238-23956899	NONMMUG072958.1	-	-	-	lncRNA	0.73166	0.42837	0.56136	1.13058	1.3593	1.12441
NONMMUT135484.1	1.09112	0.0290718	up	9:-:117664757-117665377	NONMMUG085425.1	9:-:117664757-117665377	9:-:117664757-117665377	NONMMUG085425.1	-	-	-	lncRNA	0.33427	0.53276	0.33824	0.7133	0.78391	1.01424
MERGE.9904.2	1.09074	0.0380302	up	12:-:84918150-84970856	MERGE.9904	12:-:84918148-84970900	-	-	-	-	-	-	3.94577	3.35708	3.37892	11.2967	10.0617	4.23258
NONMMUT069080.2	1.08791	0.0204988	up	9:-:50885721-50890601	MERGE.45975	9:-:50885721-51009073	9:-:50885721-50890601	NONMMUG042768.2	-	-	-	lncRNA	0.47916	0.23562	0.30454	0.62274	0.80091	0.65986
NONMMUT016689.2	1.08433	0.00886701	up	13:-:24174279-24175787	NONMMUG010505.2	13:-:24174279-24175787	13:-:24174279-24175787	NONMMUG010505.2	-	-	-	lncRNA	0.46772	0.34453	0.51395	0.92112	0.86028	0.97708
NONMMUT150320.1	1.07808	0.00590512	up	6:-:31113621-31114192	MERGE.36579	6:-:31113621-31114192	6:-:31113621-31114192	NONMMUG094483.1	-	-	-	lncRNA	9.75013	8.40056	5.96012	18.2118	17.3308	14.7651
NONMMUT129771.1	1.06509	0.00834265	up	8:+:126157495-126169818	MERGE.44539	8:+:126157495-126169818	8:+:126157495-126169818	NONMMUG081533.1	-	-	-	lncRNA	0.28073	0.44231	0.34087	0.70894	0.57456	0.9571
MERGE.28574.9	1.0638	0.0338841	up	3:-:90002399-90052394	MERGE.28574	3:-:90000140-90052628	-	-	-	-	-	-	1.8766	5.46561	3.14169	6.4898	7.2371	6.93927
NONMMUT057284.2	1.06259	0.0271864	up	6:+:67072442-67073655	MERGE.37176	6:+:67036599-67080655	6:+:67072442-67073655	NONMMUG035566.3	-	-	-	lncRNA	0.40219	0.49948	0.81107	1.1703	1.22769	0.9644
NONMMUT116317.1	1.05773	0.0284696	up	4:-:23821693-23823036	MERGE.30345	4:-:23821693-23823036	4:-:23821693-23823036	NONMMUG072931.1	-	-	-	lncRNA	0.3089	0.3165	0.50492	0.57961	0.73539	0.99052
NONMMUT002735.2	1.05574	0.0322378	up	1:-:135384475-135385958	MERGE.2008	1:-:135381615-135430499	1:-:135384475-135385958	NONMMUG001848.2	-	-	-	lncRNA	0.73671	0.66882	1.51338	1.74976	2.29627	1.61088
NONMMUT069015.2	1.05463	0.0182492	up	9:-:48694477-48697630	MERGE.45932	9:-:48694477-48697630	9:-:48694477-48697630	NONMMUG042724.2	-	-	-	lncRNA	1.06622	2.54749	1.79298	3.44812	3.18047	4.11648
NONMMUT009837.2	1.04886	0.00898391	up	11:-:55417290-55419868	MERGE.6429	11:-:55394500-55420266	11:-:55417290-55419868	NONMMUG006167.2	-	-	-	lncRNA	0.22537	0.31155	0.22554	0.57449	0.43472	0.5495
NONMMUT101493.1	1.0451	0.0315479	up	17:+:81016172-81017203	NONMMUG063509.1	17:+:81016172-81017203	17:+:81016172-81017203	NONMMUG063509.1	-	-	-	lncRNA	0.2682	0.44271	0.48534	1.00645	0.74331	0.63806
NONMMUT129787.1	1.04334	0.0437761	up	8:+:126235259-126237571	MERGE.44555	8:+:126235259-126239946	8:+:126235259-126237571	NONMMUG081548.1	-	-	-	lncRNA	0.26326	0.2997	0.37721	0.55471	0.43369	1.03353
NONMMUT067814.2	1.03815	0.00278471	up	8:+:128437704-128440854	MERGE.44592	8:+:128437704-128443616	8:+:128437704-128440854	NONMMUG041988.2	-	-	-	lncRNA	0.45676	0.54498	0.60506	1.16824	1.02996	1.05395
NONMMUT077403.1	1.03519	0.0270497	up	1:-:17654456-17656074	NONMMUG048027.1	1:-:17654456-17656074	1:-:17654456-17656074	NONMMUG048027.1	-	-	-	lncRNA	0.25643	0.37951	0.22954	0.50946	0.46469	0.76922
NONMMUT020282.2	1.03415	0.0396843	up	14:-:32199346-32200488	MERGE.13055	14:-:32199346-32200488	14:-:32199346-32200488	NONMMUG012592.2	-	-	-	lncRNA	0.24646	0.60324	0.31653	0.62567	0.85384	0.71382
NONMMUT039609.2	1.02921	0.0180523	up	2:-:125131557-125136619	MERGE.25534	2:-:125124356-125137281	2:-:125131557-125136619	NONMMUG024499.2	-	-	-	lncRNA	0.22176	0.2256	0.32502	0.45828	0.65385	0.44413
NONMMUT146723.1	1.02633	0.0479482	up	2:-:25455140-25455755	MERGE.23624	2:-:25455140-25461094	2:-:25455140-25455755	NONMMUG092327.1	-	-	-	lncRNA	0.60658	1.27877	0.47213	1.43818	1.19738	1.74286
NONMMUT096246.1	1.01732	0.0298343	up	15:+:85669272-85670501	MERGE.15767	15:+:85669272-85670501	15:+:85669272-85670501	NONMMUG060165.1	-	-	-	lncRNA	0.65257	0.42268	0.43349	1.21699	1.06741	0.77974
NONMMUT136504.1	1.00756	0.0284216	up	X:+:151641131-151642990	MERGE.49124	X:+:151641131-151642990	X:+:151641131-151642990	NONMMUG086192.1	-	-	-	lncRNA	0.17857	0.26257	0.34747	0.56663	0.52345	0.41559
MERGE.6894.9	1.00376	0.0461089	up	11:-:70669471-70687948	MERGE.6894	11:-:70669463-70689729	-	-	-	-	-	-	14.6378	9.59842	9.25161	30.7627	29.6335	13.4297
NONMMUT035839.2	1.00331	0.0173749	up	2:+:14673404-14674812	MERGE.23364	2:+:14673404-14674812	2:+:14673404-14674812	NONMMUG022037.2	-	-	-	lncRNA	1.06075	2.18036	1.98383	2.86192	3.75862	3.34246
Table 2-The detailed information of all downregulated lncRNAs
ID	logFC	Pvalue	regulation	pos_info	track_gene	gene_pos	ref_pos_info	ensembl	entrez	uniprot	symbol	description	C|C1	C|C2	C|C3	G|G1	G|G2	G|G3
MERGE.45991.1	-9.94906637902031	0.0387698	down	9:-:52673044-52764976	MERGE.45991	9:-:52673044-52804216	-	-	-	-	-	-	0.44865	0.95983	16.7823	0	0	0.00448
MERGE.30595.2	-9.78735268889088	1.63371e-05	down	4:-:36853371-36863946	MERGE.30595	4:-:36847392-36863946	-	-	-	-	-	-	1.81107	2.62793	2.68841	0.00635	0	0
MERGE.42349.27	-9.47599858076888	0.0368936	down	8:-:17288423-17358373	MERGE.42349	8:-:15892537-17535586	-	-	-	-	-	-	0.65544	0.6262	5.92884	0	0	0.47431
MERGE.45094.8	-9.08839769230148	0.0128911	down	9:-:28996494-29475815	MERGE.45094	9:-:28994750-29963258	-	-	-	-	-	-	1.81948	4.44616	5.76149	1.34617	0	0
MERGE.35381.3	-9.06100615414186	0.00645713	down	5:-:125385977-125389800	MERGE.35381	5:-:125385965-125390202	-	-	-	-	-	-	15.4973	3.88166	13.2112	0	0	0.3623
MERGE.31194.1	-8.94438291137567	0.0222506	down	4:-:77979876-78060408	MERGE.31194	4:-:77979876-78101597	-	-	-	-	-	-	1.17324	2.35882	3.96303	2.58856	0	0
NONMMUT064397.2	-8.93847034165544	1.14889e-05	down	8:+:3455524-3456604	MERGE.42152	8:+:3393006-3456604	8:+:3455524-3456604	NONMMUG039739.2	-	-	-	lncRNA	7.34832	10.3767	11.2399	0.01413	0.01365	0.01324
MERGE.19402.3	-8.6496160845675	0.0180282	down	17:+:39843013-39848788	MERGE.19402	17:+:39842997-40064883	-	-	-	-	-	-	16.1925	7.0863	7.58046	0	8.4809	0
NONMMUT032162.2	-8.30049078658105	0.000779999	down	18:+:42333299-42341549	MERGE.21168	18:+:42275353-42346530	18:+:42333299-42341549	NONMMUG019797.2	-	-	-	lncRNA	6.54965	8.31695	8.04506	0.43084	0.00438	0.00425
NONMMUT061626.2	-8.16044749639102	0.00122507	down	7:-:59667720-59686523	MERGE.40818	7:-:59180156-60140219	7:-:59667720-59686523	NONMMUG038156.2	-	-	-	lncRNA	4.14862	1.01866	0.90224	0	0	0
NONMMUT006358.2	-8.15305950707237	1.64402e-05	down	10:+:79767075-79769983	MERGE.4498	10:+:79767075-79769983	10:+:79767075-79769983	NONMMUG004092.2	-	-	-	lncRNA	0.68536	1.4029	1.10793	0	0	0
MERGE.30727.11	-7.98663627685412	0.000701231	down	4:+:42670523-42875985	MERGE.30727	4:+:42174951-42948201	-	-	-	-	-	-	1.83004	1.178	0.98586	0.04406	0	0
MERGE.5801.1	-7.78183232281183	0.0347571	down	11:-:20062304-20112909	MERGE.5801	11:-:20062304-20112913	-	-	-	-	-	-	60.8501	12.6226	47.3938	0.00839	0.00405	52.4045
MERGE.39926.3	-7.75105196885196	0.0111047	down	7:-:55973519-56019526	MERGE.39926	7:-:55973519-56019954	-	-	-	-	-	-	2.85064	2.63516	3.98284	0	1.68199	0
NONMMUT114518.1	-7.74074329257374	2.1705e-08	down	3:-:158067186-158076112	MERGE.29997	3:-:158067186-158562221	3:-:158067186-158076112	NONMMUG028350.2	-	-	-	lncRNA	30.3085	40.5272	38.5425	0.17795	0.16855	0.15875
NONMMUT065665.2	-7.66376363738363	0.0196428	down	8:+:55073249-55077138	NONMMUG040621.2	8:+:55073249-55077138	8:+:55073249-55077138	NONMMUG040621.2	-	-	-	lncRNA	12.7659	15.5556	16.1614	18.3238	0.0038	0.00369
NONMMUT002531.2	-7.4906570738083	6.51052e-06	down	1:+:130462576-130557075	NONMMUG001711.2	1:+:130462576-130557076	1:+:130462576-130557075	NONMMUG001711.2	-	-	-	lncRNA	0.56507	0.45154	0.57727	0	0	0
MERGE.22685.10	-7.2275845681765	0.0284136	down	19:-:40292253-40513842	MERGE.22685	19:-:40292253-40513842	-	-	-	-	-	-	1.53914	0.42477	2.35449	0	0.30541	0
MERGE.26379.1	-7.15054223770817	0.0241036	down	2:+:160644759-160657971	MERGE.26379	2:+:160644759-160722764	-	-	-	-	-	-	1.50786	3.2636	2.7397	0	0	2.70222
MERGE.26349.9	-7.14898961475035	0.0254483	down	2:+:157424560-157432084	MERGE.26349	2:+:157418444-157471862	-	-	-	-	-	-	1.09775	2.5189	2.43003	0	2.30585	0
NONMMUT008156.2	-7.08134371937265	0.000144398	down	10:+:128489200-128490587	MERGE.5514	10:+:128459236-128490587	10:+:128489200-128490587	NONMMUG005048.2	-	-	-	lncRNA	19.4722	22.0767	21.4305	0.02201	0.32947	0.38159
MERGE.22685.13	-6.76263166074195	0.0236872	down	19:-:40292253-40513801	MERGE.22685	19:-:40292253-40513842	-	-	-	-	-	-	1.57844	0.39998	1.34083	0	0.31304	0
MERGE.21698.5	-6.75349458471191	0.0255333	down	18:-:77631491-77714383	MERGE.21698	18:-:77631491-77714467	-	-	-	-	-	-	1.22892	2.30235	2.75252	0	0	2.3112
MERGE.36317.1	-6.74603764542331	6.00174e-05	down	6:-:23262675-23839300	MERGE.36317	6:-:23262675-23839421	-	-	-	-	-	-	8.8662	7.10979	8.73482	0.06497	0.0239	0.26675
MERGE.29139.4	-6.74084178115997	0.0275397	down	3:-:107467549-107517320	MERGE.29139	3:-:107467543-107518018	-	-	-	-	-	-	2.78663	1.86452	0.78413	0	1.27799	0
MERGE.5758.2	-6.6610031962886	0.0111437	down	11:-:8431660-8623005	MERGE.5758	11:-:8431652-8664540	-	-	-	-	-	-	4.71924	1.42987	4.63857	0.0058	1.04009	0.00362
MERGE.39053.2	-6.65454739502823	0.0231741	down	7:-:16915382-16923829	MERGE.39053	7:-:16915379-16924114	-	-	-	-	-	-	48.9005	66.6593	67.957	0.06406	0.04812	58.8662
MERGE.22685.3	-6.5978009166686	0.0232983	down	19:-:40292253-40513777	MERGE.22685	19:-:40292253-40513842	-	-	-	-	-	-	1.28667	0.33412	1.12284	0	0.25699	0
NONMMUT029545.2	-6.59182062139207	0.00215938	down	17:+:36289541-36293045	MERGE.19339	17:+:36271713-36318762	17:+:36289541-36293045	NONMMUG018264.2	-	-	-	lncRNA	0.49724	1.36403	1.00721	0.06612	0	0
NONMMUT108832.1	-6.49647526512743	0.0163233	down	2:-:23492820-23496388	MERGE.23548	2:-:23492820-23496388	2:-:23492820-23496388	NONMMUG022220.2	-	-	-	lncRNA	1.49883	2.17486	1.52325	0	0	1.38568
MERGE.40818.199	-6.46413580370874	0.0222218	down	7:-:59889942-59897656	MERGE.40818	7:-:59180156-60140219	-	-	-	-	-	-	9.33539	32.0964	14.4046	0	0	9.12256
MERGE.45931.7	-6.35721453943098	0.0214099	down	9:-:48762377-48787410	MERGE.45931	9:-:48651572-48837171	-	-	-	-	-	-	1.65848	2.57977	2.24095	0	0.13427	0.35303
NONMMUT023711.2	-6.30964012766017	0.000100884	down	15:+:62149186-62252403	MERGE.15134	15:+:62037893-62378097	15:+:62149186-62252403	NONMMUG014644.3	-	-	-	lncRNA	0.67588	1.17728	0.81067	0.00815	0.01181	0.00764
ENSMUST00000188773	-6.29471637898051	0.0150134	down	1:+:42750712-42752881	MERGE.647	1:+:42750712-42752886	1:+:42750712-42752881	ENSMUSG00000099784	104940697	-	Dalir	DNMT1 associated long intergenic non-coding RNA [Source:MGI Symbol;Acc:MGI:5579231]	1.67087	2.1853	2.56134	0	1.55675	0
MERGE.16080.3	-6.16788376347658	0.0359611	down	15:-:99620534-99656099	MERGE.16080	15:-:99620496-99656099	-	-	-	-	-	-	3.06848	0.8289	1.74987	0	0	1.59921
NONMMUT152274.1	-6.10405655600909	0.021171	down	8:+:85700674-85707501	MERGE.43765	8:+:85700674-85707501	8:+:85700674-85707501	NONMMUG041148.3	-	-	-	lncRNA	0.77221	0.47531	0.69333	0	0.6179	0
NONMMUT067557.2	-6.05818793962871	0.0113097	down	8:+:122833511-122836758	MERGE.45388	8:+:122826086-122836758	8:+:122833511-122836758	NONMMUG041849.2	-	-	-	lncRNA	1.23279	1.06486	0.95768	0	0	0.61526
NONMMUT009030.2	-5.96329747247132	0.0218265	down	11:-:29170909-29173558	MERGE.5972	11:-:29148565-29173559	11:-:29170909-29173558	NONMMUG005600.2	-	-	-	lncRNA	2.24262	1.46603	1.59886	0	1.7812	0
NONMMUT125468.1	-5.94020143912201	0.000394987	down	7:+:78578830-78581038	MERGE.40240	7:+:78578830-78581038	7:+:78578830-78581038	NONMMUG038422.2	-	-	-	lncRNA	0.81442	0.38513	0.63634	0.00691	0.00668	0.00648
MERGE.10642.9	-5.92734374187199	0.00603565	down	13:-:9689139-9764444	MERGE.10642	13:-:9684836-9765321	-	-	-	-	-	-	4.02179	5.29903	5.03424	0.37113	0	0.36827
MERGE.39186.3	-5.90050448294776	0.0487458	down	7:-:25229465-25237615	MERGE.39186	7:-:25228258-25237851	-	-	-	-	-	-	0.93135	4.36341	4.99077	0	0	2.07495
NONMMUT091759.1	-5.85247447154084	0.0208922	down	13:-:74555822-74561443	MERGE.11825	13:-:74480054-74618565	13:-:74555822-74561443	NONMMUG057154.2	-	-	-	lncRNA	0.50165	0.75174	0.69327	0	0.66843	0
MERGE.35420.1	-5.69539499569883	0.0236808	down	5:-:128757791-128953438	MERGE.35420	5:-:128757791-128953486	-	-	-	-	-	-	13.6851	1.4006	1.33847	0.01102	0.02342	0.60738
NONMMUT051222.2	-5.69123453876686	0.0105726	down	5:-:9474914-9476070	MERGE.33091	5:-:9474914-9726145	5:-:9474914-9476070	NONMMUG031746.2	-	-	-	lncRNA	2.35632	13.6848	14.0067	0.03961	0.4335	0.14847
NONMMUT044111.2	-5.68231607880065	6.74165e-05	down	3:-:94464985-94472896	MERGE.28668	3:-:94464983-94480341	3:-:94464985-94472896	NONMMUG027220.2	-	-	-	lncRNA	0.6967	0.75708	1.29406	0	0	0
MERGE.37981.20	-5.61176345587369	0.00866611	down	6:+:111495744-111511795	MERGE.37981	6:+:110645581-111567230	-	-	-	-	-	-	0.45536	0.69068	0.75368	0.00148	0.27268	0.00277
NONMMUT092217.1	-5.60800265859823	0.0176667	down	13:-:104583539-104626261	MERGE.12293	13:-:104583539-104626261	13:-:104583539-104626261	NONMMUG011845.2	-	-	-	lncRNA	0.53869	0.70253	0.57719	0	0.53788	0
MERGE.43969.3	-5.58921462318594	0.0159946	down	8:-:95841521-95853505	MERGE.43969	8:-:95835920-95853539	-	-	-	-	-	-	2.98486	0.64978	2.32691	0.1136	0.00997	0.01936
MERGE.16911.2	-5.57801274972409	0.0487766	down	16:+:33384285-33586472	MERGE.16911	16:+:33384277-33586472	-	-	-	-	-	-	2.05112	2.96643	2.74782	0	2.06151	0.11774
MERGE.2353.3	-5.48684290522458	0.00280008	down	1:-:157135436-157231191	MERGE.2353	1:-:157135182-157412595	-	-	-	-	-	-	2.74179	11.2698	12.4467	0.06319	0.07752	0.78263
NONMMUT053785.2	-5.48631169809513	0.0172868	down	5:+:110770949-110779260	MERGE.34853	5:+:110770398-110779261	5:+:110770949-110779260	NONMMUG033366.2	-	-	-	lncRNA	1.08997	0.85743	0.58624	0	0.5483	0
NONMMUT070472.2	-5.46735359897292	0.000823808	down	9:-:95400933-95404203	MERGE.46840	9:-:95399292-95406722	9:-:95400933-95404203	NONMMUG043623.2	-	-	-	lncRNA	20.8239	21.3993	20.2719	0.20079	0.18039	2.77453
NONMMUT018421.2	-5.44753011784209	0.0334067	down	13:+:78198017-78236564	MERGE.11872	13:+:78198017-78279843	13:+:78198017-78236564	NONMMUG011468.2	-	-	-	lncRNA	0.89458	2.29653	2.10991	2.25969	0	0.00621
NONMMUT030007.2	-5.43304418702278	0.027715	down	17:-:51791470-51793444	MERGE.19647	17:-:51791470-51793461	17:-:51791470-51793444	NONMMUG018543.2	-	-	-	lncRNA	0.7007	1.61932	1.32531	0	1.22496	0
NONMMUT043334.2	-5.3725010400427	0.000672977	down	3:-:65094738-65108338	MERGE.28119	3:-:65061966-65108338	3:-:65094738-65108338	NONMMUG026756.2	-	-	-	lncRNA	0.27135	0.77228	1.14051	0	0	0
NONMMUT030384.2	-5.34916356674358	0.0259276	down	17:+:69439834-69489231	MERGE.19957	17:+:69439326-69489233	17:+:69439834-69489231	NONMMUG018789.2	-	-	-	lncRNA	0.76051	1.03631	0.98208	1.28453	0	0
NONMMUT112746.1	-5.31316748270624	0.0170388	down	3:-:17711572-17714525	NONMMUG070631.1	3:-:17711572-17714525	3:-:17711572-17714525	NONMMUG070631.1	-	-	-	lncRNA	0.65119	0.48533	0.56884	0	0	0.45551
NONMMUT055106.2	-5.16720822453822	0.0496279	down	5:+:142458420-142462013	MERGE.35800	5:+:142401497-142462013	5:+:142458420-142462013	NONMMUG034207.2	-	-	-	lncRNA	0.48517	7.4915	8.93281	0.017	0.05336	0.64922
NONMMUT007071.2	-5.13641859386128	0.0157312	down	10:-:99103218-99106964	NONMMUG004532.2	10:-:99093910-99107630	10:-:99103218-99106964	NONMMUG004532.2	-	-	-	lncRNA	0.76736	0.99407	0.90621	0.67172	0	0
NONMMUT006460.2	-5.08921082233528	0.0293688	down	10:+:81151322-81152219	MERGE.4622	10:+:81135220-81152995	10:+:81151322-81152219	NONMMUG004161.2	-	-	-	lncRNA	13.0529	5.19302	1.24148	0.11907	0.09856	0.14347
MERGE.49317.11	-5.07389185058576	0.0209564	down	Y:+:1034531-1047910	MERGE.49317	Y:+:1010543-1049134	-	-	-	-	-	-	0.92147	0.36571	0.85869	0	0	0.37601
NONMMUT073192.2	-5.02587263602771	0.0243106	down	X:+:94437938-94439705	MERGE.48489	X:+:94418577-94447729	X:+:94437938-94439705	NONMMUG045384.3	-	-	-	lncRNA	1.28138	0.69156	0.80897	0	0	0.83453
NONMMUT055582.2	-4.98369471129072	0.0167514	down	6:+:4610234-4611170	MERGE.36117	6:+:4610234-4611171	6:+:4610234-4611170	NONMMUG034500.2	-	-	-	lncRNA	0.97478	1.32829	1.5002	0	0	0.96246
NONMMUT150291.1	-4.94242823221722	2.90117e-05	down	6:-:31063748-31083896	MERGE.36562	6:-:31063748-31220240	6:-:31063748-31083896	NONMMUG034886.3	-	-	-	lncRNA	6.22854	7.56811	7.66528	0.17452	0.13924	0.48356
MERGE.2659.1	-4.92790707707363	0.0375885	down	1:-:174833785-174921718	MERGE.2659	1:-:174833785-174921819	-	-	-	-	-	-	4.27918	1.67365	1.46685	0.861	0.23587	0
NONMMUT076123.1	-4.85907721827657	0.0289837	down	1:+:110148547-110150475	NONMMUG047215.1	1:+:110148547-110150475	1:+:110148547-110150475	NONMMUG047215.1	-	-	-	lncRNA	0.30131	0.48186	1.03025	0.37216	0	0
NONMMUT068031.2	-4.85832420393627	0.0239009	down	9:+:13414330-13415308	MERGE.44823	9:+:13414328-13415361	9:+:13414330-13415308	NONMMUG042118.2	-	-	-	lncRNA	0.85185	1.95655	0.88987	0	0.89212	0
NONMMUT087254.1	-4.75116101038325	0.0209183	down	12:+:72071176-72072709	MERGE.9573	12:+:72071116-72072709	12:+:72071176-72072709	NONMMUG054340.2	-	-	-	lncRNA	1.04968	0.85159	0.67615	0.71911	0	0
NONMMUT026663.2	-4.74538853546319	0.0163435	down	16:+:42875893-43075511	MERGE.17072	16:+:42875870-43727234	16:+:42875893-43075511	NONMMUG016528.2	-	-	-	lncRNA	0.95559	0.98496	0.78902	0.00475	0.00459	0.71239
NONMMUT031567.2	-4.74066569879275	0.0357189	down	18:+:15206306-15214609	NONMMUG019395.3	18:+:15194780-15214745	18:+:15206306-15214609	NONMMUG019395.3	-	-	-	lncRNA	0.29224	0.72084	0.63264	0	0	0.61717
NONMMUT040950.2	-4.72268509772836	0.0107911	down	2:+:161112101-161114813	MERGE.26399	2:+:161108602-161114940	2:+:161112101-161114813	NONMMUG025378.3	-	-	-	lncRNA	0.57619	0.46854	0.60064	0.27255	0	0
NONMMUT050124.2	-4.61174183033663	2.02803e-05	down	4:+:136357541-136359440	MERGE.32326	4:+:136310942-136359612	4:+:136357541-136359440	NONMMUG031032.3	-	-	-	lncRNA	2.27978	2.54559	1.96439	0.08843	0.10093	0.07534
NONMMUT064409.2	-4.58980824072876	0.0441316	down	8:+:3625424-3626748	MERGE.42161	8:+:3621548-3629692	8:+:3625424-3626748	NONMMUG039748.2	-	-	-	lncRNA	0.5063	1.99813	1.37928	1.09901	0	0
MERGE.12616.1	-4.58968483920535	0.00823023	down	14:+:14902783-14903054	MERGE.12616	14:+:14902783-14903054	-	-	-	-	-	-	2.03513	0.75297	0.1188	0	0	0
NONMMUT019917.2	-4.5500870112851	0.0284515	down	14:+:21793142-21796257	MERGE.12772	14:+:21750531-21798725	14:+:21793142-21796257	NONMMUG012362.2	-	-	-	lncRNA	8.39394	7.63962	8.37939	0.06863	0.06628	8.33337
NONMMUT030300.2	-4.49343414161036	0.0254627	down	17:-:66232002-66234935	MERGE.19840	17:-:66231990-66234985	17:-:66232002-66234935	NONMMUG018726.2	-	-	-	lncRNA	1.43704	1.03088	0.9653	0	1.09117	0
NONMMUT026547.2	-4.48220286876092	0.0328664	down	16:+:38244500-38246079	MERGE.17017	16:+:38089001-38246084	16:+:38244500-38246079	NONMMUG016439.2	-	-	-	lncRNA	26.8545	26.3638	26.1073	0.54137	0.11204	26.2647
NONMMUT094848.1	-4.44313018273142	0.0178035	down	14:-:100346185-100347372	NONMMUG059226.1	14:-:100346185-100347372	14:-:100346185-100347372	NONMMUG059226.1	-	-	-	lncRNA	0.46596	0.54372	0.68002	0	0	0.42173
MERGE.12683.1	-4.43677006943314	0.00636174	down	14:-:18559216-18559497	MERGE.12683	14:-:18559216-18559497	-	-	-	-	-	-	2.01204	0.22347	0.28648	0	0	0
MERGE.23695.12	-4.41774425402869	0.0331878	down	2:-:26383564-26389200	MERGE.23695	2:-:26382802-26389316	-	-	-	-	-	-	1.81478	1.36996	0.43056	0.22494	0.0931	0
MERGE.35381.26	-4.38590339572394	0.0126377	down	5:-:125385977-125389800	MERGE.35381	5:-:125385965-125390202	-	-	-	-	-	-	0.4868	1.02919	0.40596	0	0	0.25177
NONMMUT057069.2	-4.37380737258957	0.0307088	down	6:+:54700657-54703850	MERGE.37008	6:+:54681624-54703851	6:+:54700657-54703850	NONMMUG035419.2	-	-	-	lncRNA	25.3034	26.0487	26.8158	0.67429	0.1247	23.0854
NONMMUT067670.2	-4.34728926692623	0.0443206	down	8:-:123838553-123840785	MERGE.45519	8:-:123820319-123860209	8:-:123838553-123840785	NONMMUG041897.2	-	-	-	lncRNA	0.45011	0.81987	0.33442	0	0.73279	0
NONMMUT006564.2	-4.30635546498484	0.0241172	down	10:+:83192819-83194615	MERGE.4707	10:+:82985498-83195900	10:+:83192819-83194615	NONMMUG004237.2	-	-	-	lncRNA	9.78041	11.0027	10.7446	0.1105	0.13135	9.27226
NONMMUT040618.2	-4.29975317683386	2.22168e-05	down	2:-:154586189-154587377	MERGE.26213	2:-:154585758-154603708	2:-:154586189-154587377	NONMMUG025180.2	-	-	-	lncRNA	2.94469	2.71629	2.82651	0.12846	0.12407	0.15651
NONMMUT016054.2	-4.29746549071278	0.0322088	down	12:+:113072798-113074378	MERGE.10442	12:+:113014508-113074401	12:+:113072798-113074378	NONMMUG010092.2	-	-	-	lncRNA	10.2413	8.75914	10.1175	0.07729	0.1213	10.8741
NONMMUT032817.2	-4.29286664413411	0.0275766	down	18:-:67617801-67619680	MERGE.21510	18:-:67617397-67641336	18:-:67617801-67619680	NONMMUG020185.2	-	-	-	lncRNA	2.24872	1.06437	0.90338	0.28467	0.24056	0
NONMMUT006689.2	-4.28061378835544	0.0290586	down	10:+:86685465-86689960	MERGE.4781	10:+:86685465-86694806	10:+:86685465-86689960	NONMMUG004304.2	-	-	-	lncRNA	0.71326	0.80266	0.6126	0.00905	0.80401	0
MERGE.16709.3	-4.27102254191518	6.87074e-06	down	16:-:22381310-22438441	MERGE.16709	16:-:22354158-22439719	-	-	-	-	-	-	11.4414	15.6493	19.2965	0.65537	0.74938	0.96764
MERGE.35329.18	-4.23903918294513	0.0449845	down	5:-:124407097-124425874	MERGE.35329	5:-:124368702-124426001	-	-	-	-	-	-	0.47096	1.67031	0.86708	0	0.96543	0
NONMMUT045657.2	-4.23720980542708	0.0349573	down	3:+:145891608-145894275	MERGE.29767	3:+:145758675-145894277	3:+:145891608-145894275	NONMMUG028182.2	-	-	-	lncRNA	11.7641	15.1758	15.3397	16.5339	0.14376	0.18242
NONMMUT029155.2	-4.16101931726973	0.0235551	down	17:-:32815455-32819351	MERGE.19137	17:-:32815449-32830261	17:-:32815455-32819351	NONMMUG018030.2	-	-	-	lncRNA	5.95176	6.8888	6.60886	5.69116	0.07949	0.1102
NONMMUT064814.2	-4.12810531331156	0.0220057	down	8:-:20257553-20258792	MERGE.42424	8:-:20257553-20424814	8:-:20257553-20258792	NONMMUG040028.2	-	-	-	lncRNA	1.08237	1.54024	1.66989	0	0	1.15957
NONMMUT065960.2	-4.12283216677313	0.0174475	down	8:+:69886622-69887509	MERGE.43333	8:+:69883013-69887509	8:+:69886622-69887509	NONMMUG040813.2	-	-	-	lncRNA	0.65571	0.35359	0.58424	0	0.2943	0
MERGE.40818.125	-4.0621091455195	0.0480273	down	7:-:59619158-59734267	MERGE.40818	7:-:59180156-60140219	-	-	-	-	-	-	21.7979	1.39117	13.9987	0.14013	0.21146	2.70041
NONMMUT043148.2	-4.05507738250804	1.94351e-05	down	3:-:55960911-55964269	MERGE.27873	3:-:55624122-56183701	3:-:55960911-55964269	NONMMUG026652.2	-	-	-	lncRNA	4.72558	7.30738	6.61395	0.27739	0.34255	0.51991
NONMMUT051412.2	-3.99915154088787	0.0204801	down	5:+:21661879-21662606	MERGE.33227	5:+:21645813-21662694	5:+:21661879-21662606	NONMMUG031885.2	-	-	-	lncRNA	9.71384	5.8863	7.65695	0.10491	0.12158	6.0562
MERGE.36317.2	-3.98752531293086	0.0067254	down	6:-:23262675-23839262	MERGE.36317	6:-:23262675-23839421	-	-	-	-	-	-	8.07342	2.79223	1.00412	0.20136	0.10186	0.26958
NONMMUT048560.2	-3.9730831956886	0.0329098	down	4:+:107872703-107875397	MERGE.31515	4:+:107802261-107879503	4:+:107872703-107875397	NONMMUG030135.2	-	-	-	lncRNA	10.5217	16.836	14.6165	0.22104	0.208	13.8685
MERGE.35535.4	-3.95241251678774	0.000739512	down	5:-:134237839-134311727	MERGE.35535	5:-:134237834-134314760	-	-	-	-	-	-	16.8588	4.51949	5.45672	0.62496	0.46035	0.42686
NONMMUT001219.2	-3.91557525600936	0.0274074	down	1:-:63050343-63052454	MERGE.892	1:-:62958418-63114667	1:-:63050343-63052454	NONMMUG000824.2	-	-	-	lncRNA	5.85794	7.30287	6.47209	6.56684	0.12573	0.10167
NONMMUT096174.1	-3.89242168842296	0.0287771	down	15:+:80133413-80135856	MERGE.15541	15:+:80133413-80136069	15:+:80133413-80135856	NONMMUG060122.1	-	-	-	lncRNA	0.71055	1.19411	1.30364	0.93364	0	0
NONMMUT015851.2	-3.87078690723883	0.037021	down	12:+:109730276-109749457	MERGE.10508	12:+:109729696-109749460	12:+:109730276-109749457	NONMMUG009975.3	-	-	-	lncRNA	0.57617	1.56852	1.23258	0.53719	0.14878	0.0037
NONMMUT018572.2	-3.86938052827974	0.0249609	down	13:+:89609420-89611635	MERGE.11970	13:+:89540636-89611832	13:+:89609420-89611635	NONMMUG011541.2	-	-	-	lncRNA	3.49095	5.09746	5.08196	0.07582	4.06073	0.09044
NONMMUT054937.2	-3.84206569940839	0.0133973	down	5:+:137640075-137641084	MERGE.35665	5:+:137629121-137642902	5:+:137640075-137641084	NONMMUG034089.2	-	-	-	lncRNA	2.98701	2.85453	4.22329	0.04537	0.08763	2.05507
NONMMUT042506.2	-3.83941295761871	0.0230827	down	3:+:34196864-34508942	MERGE.27572	3:+:34104270-34682619	3:+:34196864-34508942	NONMMUG026340.2	-	-	-	lncRNA	0.68689	0.41399	0.42457	0.35677	0	0
NONMMUT127075.1	-3.83928243280953	0.0156565	down	7:-:61675443-61676433	MERGE.40105	7:-:61675443-61677542	7:-:61675443-61676433	NONMMUG079747.1	-	-	-	lncRNA	0.76805	0.30205	0.63586	0.04624	0	0.11556
NONMMUT150310.1	-3.78879794378242	0.0481954	down	6:-:31098193-31101646	MERGE.36562	6:-:31063748-31220240	6:-:31098193-31101646	NONMMUG094475.1	-	-	-	lncRNA	9.88035	9.69718	10.4597	0.17247	0.14948	14.037
MERGE.32895.2	-3.73271517586891	0.0479904	down	4:-:154983126-155020554	MERGE.32895	4:-:154983115-155056784	-	-	-	-	-	-	1.25732	0.48111	0.77816	1.11623	0.00896	0.0174
NONMMUT039397.2	-3.68017986852335	0.0247949	down	2:+:120026265-120027393	MERGE.25392	2:+:119972474-120027408	2:+:120026265-120027393	NONMMUG024349.2	-	-	-	lncRNA	13.0912	10.7728	10.8765	10.4716	0.26132	0.26626
NONMMUT098565.1	-3.67868118395884	0.0052688	down	16:+:41014035-41022005	MERGE.17504	16:+:41014035-41035609	16:+:41014035-41022005	NONMMUG016502.2	-	-	-	lncRNA	3.35252	1.69977	5.75468	0.13605	0.11844	0.93743
NONMMUT000297.2	-3.65745061249462	0.033053	down	1:+:20381093-20392300	NONMMUG000201.2	1:+:20356415-20392302	1:+:20381093-20392300	NONMMUG000201.2	-	-	-	lncRNA	0.67129	0.67603	0.60288	0.68393	0	0
NONMMUT051223.2	-3.62678858675628	0.0183686	down	5:-:9475802-9478735	MERGE.33091	5:-:9474914-9726145	5:-:9475802-9478735	NONMMUG031746.2	-	-	-	lncRNA	0.47639	3.4473	3.8218	0.15097	0.15084	0.13661
NONMMUT080048.1	-3.57902540226124	0.0330339	down	10:+:40962614-40964596	NONMMUG049793.1	10:+:40948679-40964951	10:+:40962614-40964596	NONMMUG049793.1	-	-	-	lncRNA	0.28613	0.65147	0.63554	0.12324	0.14134	0
NONMMUT025740.2	-3.57854668992815	0.0288826	down	16:-:18220755-18222326	MERGE.16585	16:-:18218733-18235136	16:-:18220755-18222326	NONMMUG015946.2	-	-	-	lncRNA	0.76589	7.66679	7.22555	0.26235	0.25337	0.35513
ENSMUST00000133808	-3.57333053391945	0.00100647	down	2:-:26136814-26140521	MERGE.23646	2:-:26136779-26140559	2:-:26136814-26140521	ENSMUSG00000087679	109299	-	C330006A16Rik	RIKEN cDNA C330006A16 gene [Source:MGI Symbol;Acc:MGI:1924939]	1.555	1.05326	0.92402	0.13534	0.14853	0.04036
MERGE.36475.2	-3.56545759141535	0.0277624	down	6:-:30748412-30896748	MERGE.36475	6:-:30747554-30896794	-	-	-	-	-	-	3.32218	9.04628	6.64435	0.96885	0.05372	2.24169
NONMMUT051122.2	-3.55724072187223	0.000190778	down	5:+:3842801-3844515	MERGE.32992	5:+:3803182-3845564	5:+:3842801-3844515	NONMMUG031677.2	-	-	-	lncRNA	1.82367	1.83726	1.91249	0.15141	0.27525	0.08347
NONMMUT060616.2	-3.54764663811907	0.0147578	down	7:+:30729612-30746330	MERGE.39468	7:+:30729579-30756134	7:+:30729612-30746330	NONMMUG037677.3	-	-	-	lncRNA	2.74159	2.08735	3.21107	0.02891	1.22854	0.24385
NONMMUT007185.2	-3.53489805712081	0.00511596	down	10:-:105187669-105189401	MERGE.4981	10:-:105187663-105574451	10:-:105187669-105189401	NONMMUG004585.2	-	-	-	lncRNA	2.02832	2.09999	1.67819	0.84613	0.05959	0.0826
NONMMUT086706.1	-3.4288517279709	0.00141626	down	12:+:29012200-29012832	MERGE.9018	12:+:29010811-29012832	12:+:29012200-29012832	NONMMUG053996.1	-	-	-	lncRNA	1.37733	1.39376	1.35282	0.2413	0.13983	0.04523
NONMMUT034344.2	-3.40306578766746	0.0326944	down	19:+:29012844-29015495	MERGE.22482	19:+:28990494-29031429	19:+:29012844-29015495	NONMMUG021115.2	-	-	-	lncRNA	10.4888	11.7089	11.2467	0.17279	9.66765	0.71789
NONMMUT067757.2	-3.38660314074907	0.0165821	down	8:+:125959814-125964536	NONMMUG041952.2	8:+:125959802-125964651	8:+:125959814-125964536	NONMMUG041952.2	-	-	-	lncRNA	0.31977	0.69203	0.68385	0.21666	0.00675	0.06877
NONMMUT051366.2	-3.34019398796169	0.0453783	down	5:+:20224432-20228071	MERGE.33186	5:+:19227036-20706052	5:+:20224432-20228071	NONMMUG031852.2	-	-	-	lncRNA	1.18619	1.73992	0.17311	0.09232	0.06484	0.05506
NONMMUT005462.2	-3.28377804467581	0.0459335	down	10:+:43512499-43515406	NONMMUG003518.2	10:+:43512499-43515406	10:+:43512499-43515406	NONMMUG003518.2	-	-	-	lncRNA	0.21891	1.85825	2.07244	0.12081	0.06595	0.09845
NONMMUT075824.1	-3.18337338237955	0.00745511	down	1:+:81365834-81367200	MERGE.1257	1:+:81076950-81367200	1:+:81365834-81367200	NONMMUG047043.1	-	-	-	lncRNA	1.47804	1.37146	1.61927	0.06704	0.75539	0.0733
MERGE.17893.2	-3.1807239628722	4.16853e-05	down	16:-:90936101-91011024	MERGE.17893	16:-:90936092-91011308	-	-	-	-	-	-	20.1699	18.3772	19.9439	2.74094	2.96184	1.3576
NONMMUT150748.1	-3.15673743445062	0.0327149	down	6:-:144291613-144292071	MERGE.38708	6:-:144291613-144292071	6:-:144291613-144292071	NONMMUG094752.1	-	-	-	lncRNA	0.4824	1.44159	0.88003	0	0.28925	0.15593
NONMMUT018122.2	-3.15652624669228	0.0362483	down	13:-:67658685-67661680	MERGE.11706	13:-:67658685-67664184	13:-:67658685-67661680	NONMMUG011317.2	-	-	-	lncRNA	3.84773	3.16036	3.91528	0.13255	3.80612	0.129
NONMMUT014213.2	-3.07397875240649	0.0256009	down	12:+:54070181-54071741	MERGE.9337	12:+:53248677-54072175	12:+:54070181-54071741	NONMMUG009004.2	-	-	-	lncRNA	4.15788	3.78471	2.69116	0.18592	0.1134	2.91612
NONMMUT025897.2	-3.06681547521168	0.0457108	down	16:+:21794341-21809047	MERGE.16677	16:+:21794318-21809047	16:+:21794341-21809047	NONMMUG016035.3	-	-	-	lncRNA	1.10343	1.23	0.56363	0	0.44108	0.21401
NONMMUT101763.1	-3.06154752843088	0.00350662	down	17:-:10185341-10187265	MERGE.18469	17:-:10185341-10187265	17:-:10185341-10187265	NONMMUG063682.1	-	-	-	lncRNA	0.38102	0.58926	0.53718	0.03174	0.03065	0.15616
NONMMUT058994.2	-3.04389142347883	0.00493535	down	6:+:127849221-127849519	NONMMUG036655.2	6:+:127849221-127849519	6:+:127849221-127849519	NONMMUG036655.2	-	-	-	lncRNA	1.24967	1.58072	0.70249	0.15325	0.09867	0.09575
NONMMUT022368.2	-3.00594773725191	0.0264824	down	14:+:116471848-116472263	MERGE.14100	14:+:116471848-116472263	14:+:116471848-116472263	NONMMUG013789.2	-	-	-	lncRNA	0.53227	1.02253	0.46608	0.07343	0.28369	0
NONMMUT026370.2	-3.00350272398717	0.0339278	down	16:+:33769046-33771573	MERGE.16954	16:+:33684466-33771576	16:+:33769046-33771573	NONMMUG016322.2	-	-	-	lncRNA	4.23159	2.15627	4.05849	0.15709	3.04022	0.14156
NONMMUT019665.2	-2.9876959536167	0.0246852	down	14:+:12284301-12285215	MERGE.12551	14:+:12284209-12303231	14:+:12284301-12285215	NONMMUG012211.2	-	-	-	lncRNA	0.98309	0.94699	0.95354	0.90144	0.03224	0.04693
ENSMUST00000183235	-2.95004555254098	0.040474	down	8:-:120204434-120228230	MERGE.45201	8:-:120203672-120228346	8:-:120204434-120228230	ENSMUSG00000097960	434353	-	A330074K22Rik	RIKEN cDNA A330074K22 gene [Source:MGI Symbol;Acc:MGI:3045392]	0.99524	1.23428	0.9867	1.25804	0.02371	0.08052
NONMMUT139826.1	-2.93116485767091	0.0217812	down	10:-:3971958-3972263	NONMMUG088288.1	10:-:3971958-3972263	10:-:3971958-3972263	NONMMUG088288.1	-	-	-	lncRNA	0.3618	0.77228	0.73922	0.04992	0.24104	0
MERGE.7858.7	-2.90345210573552	0.0265575	down	11:-:101288888-101302238	MERGE.7858	11:-:101285952-101302286	-	-	-	-	-	-	39.8303	11.5669	5.50061	0.89576	1.20216	5.60376
NONMMUT154348.1	-2.88059492900378	0.0385095	down	X:-:105075040-105075515	MERGE.48722	X:-:105037028-105079610	X:-:105075040-105075515	NONMMUG045607.3	-	-	-	lncRNA	0.66869	1.32391	1.9348	0.12836	0.7128	0.03007
NONMMUT132409.1	-2.87545147869406	0.0304209	down	9:+:41623618-41629049	MERGE.45742	9:+:41623579-41636576	9:+:41623618-41629049	NONMMUG083365.1	-	-	-	lncRNA	1.149	1.67058	1.60026	0.06749	1.3307	0.08433
NONMMUT049579.2	-2.8731524639297	0.0388868	down	4:+:128565942-128567653	MERGE.32023	4:+:127987857-128567656	4:+:128565942-128567653	NONMMUG030695.2	-	-	-	lncRNA	5.35126	6.67173	5.97404	0.35688	0.22403	6.24594
NONMMUT076808.1	-2.84889549465423	0.00381887	down	1:+:177291641-177292829	NONMMUG047650.1	1:+:177291641-177292829	1:+:177291641-177292829	NONMMUG047650.1	-	-	-	lncRNA	0.45393	0.74201	0.40767	0.08993	0.08685	0.03612
NONMMUT064687.2	-2.82471584778335	0.038165	down	8:-:13952011-13954001	MERGE.42308	8:-:13952009-13975032	8:-:13952011-13954001	NONMMUG039939.2	-	-	-	lncRNA	5.55363	4.73189	3.87093	4.66441	0.15559	0.39543
NONMMUT039148.2	-2.81807650140199	0.0433089	down	2:+:113709916-113712035	MERGE.25263	2:+:113327736-113716767	2:+:113709916-113712035	NONMMUG024189.2	-	-	-	lncRNA	3.53153	2.86108	3.83354	0.19453	3.79928	0.1418
NONMMUT050949.2	-2.80899893481918	0.0353981	down	4:+:155398191-155400970	MERGE.32905	4:+:155398179-155400970	4:+:155398191-155400970	NONMMUG031578.2	-	-	-	lncRNA	0.82548	0.38695	0.32126	0.03573	0.01725	0.26788
MERGE.49154.2	-2.80671311622955	0.0385502	down	X:-:152606861-152645024	MERGE.49154	X:-:152606719-152769465	-	-	-	-	-	-	12.4509	10.5267	12.3268	0.55726	12.2054	0.74738
NONMMUT110691.1	-2.80398166099997	0.0388463	down	3:+:17795744-17799587	MERGE.27190	3:+:17789921-17808970	3:+:17795744-17799587	NONMMUG026124.2	-	-	-	lncRNA	2.05207	13.3856	2.51775	0.16689	0.9287	1.28847
NONMMUT103173.1	-2.78430229992758	0.0320114	down	18:+:26067735-26068999	MERGE.20863	18:+:26067735-26069447	18:+:26067735-26068999	NONMMUG064516.1	-	-	-	lncRNA	0.41571	1.55677	1.68598	0.35016	0.16326	0.04526
NONMMUT073202.2	-2.7716818171832	0.0383274	down	X:+:94444373-94447718	MERGE.48489	X:+:94418577-94447729	X:+:94444373-94447718	NONMMUG045384.3	-	-	-	lncRNA	0.73308	1.24883	0.18473	0.06985	0.07308	0.09274
MERGE.13864.1	-2.72913787481457	0.044979	down	14:-:78559350-78725066	MERGE.13864	14:-:78559350-78725089	-	-	-	-	-	-	1.09966	12.1846	11.5978	0.67879	0.8758	0.86184
MERGE.8288.7	-2.72823109030448	0.0329388	down	11:-:115587585-115603889	MERGE.8288	11:-:115584255-115604051	-	-	-	-	-	-	0.48067	3.81407	2.71382	0.2613	0.27531	0.2152
NONMMUT137249.1	-2.70929668643925	0.00460051	down	X:-:105155727-105156795	MERGE.48733	X:-:105153414-105156795	X:-:105155727-105156795	NONMMUG086739.1	-	-	-	lncRNA	0.63434	0.44213	0.92198	0.11431	0.0828	0.08034
NONMMUT033780.2	-2.69547221777585	0.0366002	down	19:-:8479072-8491913	NONMMUG020756.2	19:-:8473985-8500458	19:-:8479072-8491913	NONMMUG020756.2	-	-	-	lncRNA	1.16068	0.30493	1.09453	0.19709	0.09517	0.04618
MERGE.30727.20	-2.68620801950431	0.0297217	down	4:+:42741650-42875985	MERGE.30727	4:+:42174951-42948201	-	-	-	-	-	-	2.23886	3.41375	3.16945	0.10992	2.15982	0.40187
NONMMUT079707.1	-2.67055053215624	0.0318569	down	10:+:9901352-9922228	MERGE.3257	10:+:9901158-9922938	10:+:9901352-9922228	NONMMUG003022.3	-	-	-	lncRNA	0.8794	0.63229	0.4323	0.15325	0.19735	0
NONMMUT096163.1	-2.66917016905647	0.00683093	down	15:+:80030091-80030805	MERGE.15530	15:+:80030091-80031567	15:+:80030091-80030805	NONMMUG060119.1	-	-	-	lncRNA	0.63872	0.55086	0.45195	0.06409	0.16505	0.04004
MERGE.5442.1	-2.65931657440887	0.00487074	down	10:-:128362833-128368747	MERGE.5442	10:-:128362833-128370032	-	-	-	-	-	-	4.67337	5.89572	5.44515	0.3158	2.12483	0.84842
NONMMUT035884.2	-2.65314332392996	0.0138998	down	2:-:17065606-17097248	MERGE.23386	2:-:17059471-17185488	2:-:17065606-17097248	NONMMUG022075.2	-	-	-	lncRNA	1.34064	0.68926	0.85836	0.04773	0.1844	0.22367
NONMMUT142924.1	-2.64754085243834	0.0378908	down	13:-:94355918-94358923	MERGE.12083	13:-:94355839-94358923	13:-:94355918-94358923	NONMMUG089971.1	-	-	-	lncRNA	0.79185	0.6132	0.6235	0.01524	0.11287	0.53335
MERGE.41616.12	-2.59303680721198	0.0227915	down	7:-:126493437-126502329	MERGE.41616	7:-:126491708-126503437	-	-	-	-	-	-	21.053	15.0649	3.44043	1.02392	1.38443	3.60124
NONMMUT052293.2	-2.58545828505397	0.0246237	down	5:-:52405562-52406063	MERGE.33861	5:-:52374651-52471521	5:-:52405562-52406063	NONMMUG032467.2	-	-	-	lncRNA	0.50209	1.17891	0.80603	0.03464	0.36796	0.09738
NONMMUT055686.2	-2.55792703120768	0.0285372	down	6:+:7874270-7875680	MERGE.36159	6:+:7844842-7875687	6:+:7874270-7875680	NONMMUG034561.2	-	-	-	lncRNA	6.12992	5.99586	5.71402	0.50879	5.17515	0.38551
NONMMUT051778.2	-2.55176657128964	0.0359846	down	5:+:31560812-31565842	MERGE.33525	5:+:31559217-31565842	5:+:31560812-31565842	NONMMUG032119.2	-	-	-	lncRNA	1.02602	1.53443	1.54796	0.11233	0.07624	1.29745
NONMMUT053990.2	-2.53378237699621	0.00909079	down	5:-:114727416-114729834	MERGE.34973	5:-:114727407-114775517	5:-:114727416-114729834	NONMMUG033473.2	-	-	-	lncRNA	0.82381	2.80051	3.73374	0.33466	0.31711	0.4024
NONMMUT127055.1	-2.53200824267792	0.0437023	down	7:-:61248545-61249375	MERGE.39989	7:-:61247632-61249375	7:-:61248545-61249375	NONMMUG079730.1	-	-	-	lncRNA	1.71529	3.81065	2.5665	0.25733	0.10651	2.58387
NONMMUT001576.2	-2.52602718949398	0.0179334	down	1:-:75197291-75199140	MERGE.1183	1:-:75197291-75210813	1:-:75197291-75199140	NONMMUG001053.2	-	-	-	lncRNA	0.24686	0.88566	0.7773	0.11559	0.06379	0.10059
NONMMUT123636.1	-2.48784292475256	0.0178867	down	6:-:39264571-39265195	NONMMUG035098.2	6:-:39264571-39271646	6:-:39264571-39265195	NONMMUG035098.2	-	-	-	lncRNA	0.37642	0.75622	0.49118	0.02444	0.09441	0.18323
NONMMUT091387.1	-2.44821782769386	0.0113612	down	13:-:51371971-51376416	MERGE.11307	13:-:51371971-51376416	13:-:51371971-51376416	NONMMUG056940.1	-	-	-	lncRNA	0.33465	0.76195	0.80442	0.08691	0.10492	0.10181
NONMMUT040712.2	-2.43212447381038	0.0362955	down	2:-:156071850-156073896	MERGE.26293	2:-:156071842-156144186	2:-:156071850-156073896	NONMMUG025243.2	-	-	-	lncRNA	6.50646	2.98593	0.92206	0.2799	0.38617	0.98179
NONMMUT116146.1	-2.42928367271036	0.0213049	down	4:-:8645017-8647528	NONMMUG028462.3	4:-:8635209-8649862	4:-:8645017-8647528	NONMMUG028462.3	-	-	-	lncRNA	0.85942	0.41393	0.56602	0.05473	0.36997	0.05699
MERGE.2632.4	-2.40662592307295	0.0450959	down	1:-:172066700-172082753	MERGE.2632	1:-:172066013-172082795	-	-	-	-	-	-	3.06322	0.54753	4.06439	0.42341	0.22582	0.45603
NONMMUT064827.2	-2.40042570896884	0.0398965	down	8:-:20326270-20327396	MERGE.42429	8:-:20326270-20327396	8:-:20326270-20327396	NONMMUG040035.2	-	-	-	lncRNA	0.74553	0.5835	0.27201	0.07714	0.02483	0.24099
MERGE.40112.31	-2.39871134773898	0.00838043	down	7:-:61897541-61982355	MERGE.40112	7:-:61704519-62091267	-	-	-	-	-	-	1.01338	0.57748	2.47835	0.19419	0.27889	0.17963
NONMMUT147959.1	-2.3579818482456	0.00825938	down	4:+:12234733-12238046	MERGE.30122	4:+:12234733-12238046	4:+:12234733-12238046	NONMMUG093063.1	-	-	-	lncRNA	1.8429	1.65888	3.43261	1.06434	0.233	0.31032
NONMMUT084497.1	-2.33101390166447	0.0172564	down	11:+:108876422-108877537	MERGE.8160	11:+:108876422-108877837	11:+:108876422-108877537	NONMMUG052620.1	-	-	-	lncRNA	0.93003	1.9199	1.08584	0.12318	0.76667	0.14109
NONMMUT058467.2	-2.32796408128961	0.00232111	down	6:-:114859996-114861694	MERGE.38086	6:-:114859996-114969994	6:-:114859996-114861694	NONMMUG036335.2	-	-	-	lncRNA	6.85836	7.77988	7.19898	0.65629	1.93623	2.34224
NONMMUT077752.1	-2.30413263232082	0.00969277	down	1:-:46890779-46891421	MERGE.694	1:-:46890779-46891421	1:-:46890779-46891421	NONMMUG048253.1	-	-	-	lncRNA	0.40893	0.68604	0.65333	0.09502	0.18354	0.06679
MERGE.27539.18	-2.29065667262606	0.0132544	down	3:-:32954337-33143076	MERGE.27539	3:-:32943307-33143247	-	-	-	-	-	-	4.62487	1.88038	2.53305	0.37447	0.31407	1.43147
NONMMUT098553.1	-2.27870802280324	0.0434205	down	16:+:40963747-40967203	MERGE.17499	16:+:40961352-40967203	16:+:40963747-40967203	NONMMUG061614.1	-	-	-	lncRNA	0.74859	1.76822	1.24323	1.13553	0.14082	0.08696
NONMMUT154279.1	-2.264206070264	0.0474832	down	X:-:50615511-50635303	MERGE.48147	X:-:50555053-50635426	X:-:50615511-50635303	NONMMUG044868.3	-	-	-	lncRNA	0.88909	0.90214	0.74468	0.02133	0.30905	0.47982
NONMMUT121909.1	-2.25025720344458	0.0277366	down	6:+:24996456-24997227	MERGE.36342	6:+:24996456-24999309	6:+:24996456-24997227	NONMMUG034776.2	-	-	-	lncRNA	0.75289	1.44892	1.59061	0.81121	0.19109	0.09271
MERGE.33571.19	-2.24514877550981	0.0315922	down	5:-:32789826-32854256	MERGE.33571	5:-:32736301-32854256	-	-	-	-	-	-	12.4643	8.61244	11.1701	0.68017	2.18517	8.34925
MERGE.36375.4	-2.2403004147266	0.0327856	down	6:-:28240740-28261932	MERGE.36375	6:-:28239927-28398005	-	-	-	-	-	-	4.19722	5.63919	5.75755	0.36612	0.80619	4.30949
NONMMUT047812.2	-2.23198502350851	0.00559077	down	4:+:78233986-78234927	MERGE.31204	4:+:78233986-78234927	4:+:78233986-78234927	NONMMUG029632.2	-	-	-	lncRNA	0.92553	1.13727	0.99482	0.35673	0.28188	0.09118
MERGE.1961.5	-2.23026533670426	0.0209792	down	1:-:133619940-133661378	MERGE.1961	1:-:133619862-133661380	-	-	-	-	-	-	0.77339	0.33061	0.95823	0.0662	0.10095	0.31999
NONMMUT132392.1	-2.22636121644292	0.0432309	down	9:+:41463398-41465951	MERGE.45733	9:+:41460750-41466034	9:+:41463398-41465951	NONMMUG083358.1	-	-	-	lncRNA	0.7911	0.92528	0.82874	0.07177	0.07509	0.94161
MERGE.48147.20	-2.19819759740266	0.0441886	down	X:-:50558138-50612850	MERGE.48147	X:-:50555053-50635426	-	-	-	-	-	-	3.10968	3.81652	1.81337	0.89202	0.14181	1.74762
NONMMUT060354.2	-2.18893359470192	0.0170348	down	7:-:27356389-27357462	MERGE.39242	7:-:27342133-27447686	7:-:27356389-27357462	NONMMUG037515.2	-	-	-	lncRNA	0.83755	1.20286	2.70792	0.17066	0.50821	0.2799
NONMMUT080540.1	-2.18507476772483	0.0205295	down	10:+:82435593-82437142	NONMMUG050111.1	10:+:82433506-82437142	10:+:82435593-82437142	NONMMUG050111.1	-	-	-	lncRNA	1.39282	0.40657	1.02156	0.18723	0.16179	0.18471
NONMMUT121462.1	-2.16715681129141	0.0180211	down	5:-:131431321-131432306	NONMMUG076169.1	5:-:131431321-131432306	5:-:131431321-131432306	NONMMUG076169.1	-	-	-	lncRNA	0.83548	0.3902	0.55025	0.09458	0.09134	0.17727
NONMMUT057141.2	-2.15812133198421	0.0437493	down	6:-:57506497-57508247	MERGE.37059	6:-:57506497-57535468	6:-:57506497-57508247	NONMMUG035463.2	-	-	-	lncRNA	16.2099	17.545	18.2611	1.6138	2.0051	18.0997
MERGE.41975.2	-2.15464737573191	0.0333745	down	7:-:131388985-131410428	MERGE.41975	7:-:131388652-131410521	-	-	-	-	-	-	3.93412	1.86815	1.86598	0.41593	0.19943	1.81352
NONMMUT011499.2	-2.12011225799205	0.0302729	down	11:-:90476498-90479837	MERGE.7524	11:-:90476492-90638084	11:-:90476498-90479837	NONMMUG007268.2	-	-	-	lncRNA	3.41415	3.82542	3.80228	0.38872	0.46375	3.25294
NONMMUT099012.1	-2.11923794417909	0.0290071	down	16:+:77718182-77723876	NONMMUG061942.1	16:+:77717011-77724639	16:+:77718182-77723876	NONMMUG061942.1	-	-	-	lncRNA	0.66096	0.85758	0.74899	0.67052	0.09066	0.08295
NONMMUT113030.1	-2.1043389610548	0.0144745	down	3:-:32326529-32327130	NONMMUG070866.1	3:-:32326529-32327130	3:-:32326529-32327130	NONMMUG070866.1	-	-	-	lncRNA	0.3908	0.49723	0.6173	0.15224	0.04901	0.14267
NONMMUT152382.1	-2.08972647387674	0.0493441	down	8:+:105373273-105373806	MERGE.44040	8:+:105373273-105382862	8:+:105373273-105373806	NONMMUG095640.1	-	-	-	lncRNA	0.64789	1.0031	0.60514	0.28604	0.02763	0.4021
MERGE.43177.2	-2.08855818628652	0.00419755	down	8:+:58911982-58914500	MERGE.43177	8:+:58911755-58914500	-	-	-	-	-	-	2.40629	1.30089	1.30208	0.54573	0.21668	0.4262
NONMMUT047165.2	-2.06660300494423	0.0476185	down	4:-:47015653-47016638	MERGE.30863	4:-:47015365-47057306	4:-:47015653-47016638	NONMMUG029172.2	-	-	-	lncRNA	0.78598	0.89478	0.93404	0.07746	0.08977	0.9727
MERGE.10780.2	-2.05565347700916	2.74824e-05	down	13:-:17715972-17803883	MERGE.10780	13:-:17715962-17805097	-	-	-	-	-	-	3.57369	3.71869	3.34701	0.93094	0.8835	0.77915
NONMMUT039519.2	-2.04469624135716	0.0423033	down	2:+:121898853-121900046	MERGE.25464	2:+:121866970-121936220	2:+:121898853-121900046	NONMMUG024437.2	-	-	-	lncRNA	0.98518	0.30348	0.3789	0.11513	0.07413	0.16784
NONMMUT105524.1	-2.03567404023799	0.0473702	down	19:+:41574285-41574998	MERGE.22730	19:+:41573945-41574998	19:+:41574285-41574998	NONMMUG065978.1	-	-	-	lncRNA	0.73652	1.52249	0.79202	0.06418	0.18595	0.78189
NONMMUT147769.1	-2.02207532020418	0.047055	down	3:-:100468063-100469215	NONMMUG092963.1	3:-:100468063-100469215	3:-:100468063-100469215	NONMMUG092963.1	-	-	-	lncRNA	0.4681	0.92915	0.9529	0.15897	0.05118	0.59593
MERGE.22227.1	-2.02121534802719	0.00985146	down	19:-:10243964-10302687	MERGE.22227	19:-:10243964-10304892	-	-	-	-	-	-	5.14609	3.13904	4.46734	0.57158	0.82724	2.5805
MERGE.33238.3	-12.7773884906967	8.46491e-05	down	5:-:21884895-22010264	MERGE.33238	5:-:21884454-22344702	-	-	-	-	-	-	10.2685	3.29555	8.02245	0	0	0
NONMMUT099766.1	-1.99757826323407	0.0394667	down	16:-:48890519-48893474	NONMMUG062411.1	16:-:48887902-48903892	16:-:48890519-48893474	NONMMUG062411.1	-	-	-	lncRNA	0.3558	0.9167	0.80349	0.25836	0.04491	0.31477
NONMMUT151162.1	-1.98746705825166	0.0461015	down	7:+:90302382-90348668	MERGE.40450	7:+:90302252-90410719	7:+:90302382-90348668	NONMMUG094971.1	-	-	-	lncRNA	1.60385	0.88684	0.77576	0.07587	0.26866	0.66359
NONMMUT021161.2	-1.9857505587301	0.00566068	down	14:-:61602836-61682373	MERGE.13468	14:-:61602836-61682768	14:-:61602836-61682373	NONMMUG013142.3	-	-	-	lncRNA	0.65355	0.98582	0.44828	0.2164	0.12192	0.16055
MERGE.8461.1	-1.96391931294095	0.0186802	down	11:-:120007313-120046999	MERGE.8461	11:-:120007313-120047167	-	-	-	-	-	-	4.69546	3.93669	4.40846	1.77679	0.37515	2.13017
NONMMUT083443.1	-1.96146790672324	0.0483658	down	11:+:30910869-30911787	MERGE.6068	11:+:30910869-30911787	11:+:30910869-30911787	NONMMUG051959.1	-	-	-	lncRNA	0.30117	0.72001	0.54502	0.26593	0.0321	0.17134
NONMMUT041669.2	-1.94874450905622	0.0168606	down	2:-:174935711-174937719	MERGE.26760	2:-:174933746-174997940	2:-:174935711-174937719	NONMMUG025772.2	-	-	-	lncRNA	0.70969	0.51938	0.56225	0.19583	0.18913	0.07865
NONMMUT148941.1	-1.94153212678743	0.0350208	down	5:+:36963508-36964060	MERGE.33726	5:+:36963508-36964060	5:+:36963508-36964060	NONMMUG093660.1	-	-	-	lncRNA	0.45045	0.74072	0.73044	0.33145	0.18673	0.05177
NONMMUT055510.2	-1.94119045450405	0.0268708	down	5:-:150654143-150655661	MERGE.36088	5:-:150652711-150655661	5:-:150654143-150655661	NONMMUG034452.2	-	-	-	lncRNA	1.04771	1.83578	1.48915	0.11061	0.56327	0.72563
NONMMUT065058.2	-1.932128060984	0.025795	down	8:+:27122551-27123433	MERGE.42534	8:+:27085583-27123436	8:+:27122551-27123433	NONMMUG040191.2	-	-	-	lncRNA	0.70527	0.64231	0.49405	0.22488	0.05012	0.2918
NONMMUT027372.2	-1.9132514814491	0.0473645	down	16:+:77457043-77459527	MERGE.17748	16:+:77236317-77691403	16:+:77457043-77459527	NONMMUG016963.2	-	-	-	lncRNA	0.67385	1.10313	1.39141	0.12293	0.96169	0.14977
NONMMUT122382.1	-1.90459453019808	0.0333978	down	6:+:59333177-59334905	MERGE.37091	6:+:59333177-59334905	6:+:59333177-59334905	NONMMUG076755.1	-	-	-	lncRNA	0.55228	0.42826	0.63545	0.43288	0.05119	0.11591
MERGE.6595.1	-1.89249261456282	0.0102249	down	11:-:61448442-61453933	MERGE.6595	11:-:61448442-61454131	-	-	-	-	-	-	5.84845	8.15446	6.20931	1.1036	1.24961	4.24848
NONMMUT137600.1	-1.88547576726886	0.0153139	down	X:-:162389404-162390643	NONMMUG087026.1	X:-:162389404-162390643	X:-:162389404-162390643	NONMMUG087026.1	-	-	-	lncRNA	0.80355	0.41927	0.46908	0.1355	0.09517	0.21934
NONMMUT002739.2	-1.88212353794743	0.00141208	down	1:-:135434588-135436277	MERGE.2013	1:-:135434580-135688105	1:-:135434588-135436277	NONMMUG001851.2	-	-	-	lncRNA	1.53129	2.62886	2.16068	0.51517	0.40153	0.78773
MERGE.9629.1	-1.88114161673988	0.048101	down	12:-:74819589-75177332	MERGE.9629	12:-:74819589-75177332	-	-	-	-	-	-	10.878	5.49239	7.78615	7.85116	1.37996	1.01075
MERGE.42369.2	-1.87200448340099	0.0402968	down	8:-:22577075-22593779	MERGE.42369	8:-:22577075-22593813	-	-	-	-	-	-	3.38201	1.5712	1.58718	0.7731	1.13543	0.18863
NONMMUT075828.1	-1.86146143589039	0.036123	down	1:+:81375324-81376036	MERGE.1256	1:+:81374899-81376036	1:+:81375324-81376036	NONMMUG047046.1	-	-	-	lncRNA	1.78566	0.64079	0.79313	0.25707	0.16552	0.40153
NONMMUT080471.1	-1.85543327729099	0.0314425	down	10:+:79561521-79562476	MERGE.4487	10:+:79561521-79563290	10:+:79561521-79562476	NONMMUG050067.1	-	-	-	lncRNA	1.18702	1.4502	0.59153	0.46335	0.10802	0.38931
NONMMUT054613.2	-1.8513401699077	0.0424811	down	5:-:128579106-128600687	NONMMUG033869.2	5:-:128579106-128600694	5:-:128579106-128600687	NONMMUG033869.2	-	-	-	lncRNA	1.01413	0.63563	0.54545	0.1635	0.57088	0.07661
NONMMUT081216.1	-1.85111098119564	0.0351114	down	10:+:126119667-126138283	NONMMUG004962.2	10:+:126094254-126138376	10:+:126119667-126138283	NONMMUG004962.2	-	-	-	lncRNA	0.34736	0.85416	0.42178	0.13802	0.05924	0.2587
NONMMUT090927.1	-1.85033742042492	0.0146897	down	13:-:18484907-18485920	NONMMUG056674.1	13:-:18484907-18485920	13:-:18484907-18485920	NONMMUG056674.1	-	-	-	lncRNA	0.6551	0.79239	0.94012	0.1657	0.46554	0.11294
NONMMUT135731.1	-1.84284774416406	0.0208551	down	X:+:12904303-12905186	MERGE.47877	X:+:12904303-12905186	X:+:12904303-12905186	NONMMUG085584.1	-	-	-	lncRNA	0.4853	0.87327	0.47521	0.3283	0.10013	0.11335
NONMMUT137376.1	-1.8254518183445	0.0346882	down	X:-:120282832-120284786	MERGE.48818	X:-:120282832-120290133	X:-:120282832-120284786	NONMMUG045730.2	-	-	-	lncRNA	0.33135	1.0429	0.47789	0.12908	0.12466	0.18145
MERGE.18040.6	-1.80532659159389	0.0261604	down	16:-:96002435-96082526	MERGE.18040	16:-:95991091-96082526	-	-	-	-	-	-	3.50618	8.3404	7.55503	2.17625	0.74442	3.24068
NONMMUT003612.2	-1.7729619845359	0.0457535	down	1:-:165497999-165498249	MERGE.2505	1:-:165497999-165498249	1:-:165497999-165498249	NONMMUG002318.2	-	-	-	lncRNA	1.26811	0.62767	0.96557	0.30427	0.11754	0.39921
NONMMUT019242.2	-1.77031997192118	0.00867166	down	13:+:109583992-109584445	MERGE.12397	13:+:109583992-109584445	13:+:109583992-109584445	NONMMUG011922.2	-	-	-	lncRNA	1.73748	1.87388	1.10325	0.3028	0.51989	0.50448
NONMMUT152193.1	-1.76026036555884	0.00576568	down	8:+:57658262-57658688	MERGE.43129	8:+:57658262-57658688	8:+:57658262-57658688	NONMMUG095528.1	-	-	-	lncRNA	1.26397	1.29135	1.43788	0.2504	0.48366	0.40229
NONMMUT134872.1	-1.73528407915163	0.00270206	down	9:-:81487769-81488617	NONMMUG085019.1	9:-:81487769-81488617	9:-:81487769-81488617	NONMMUG085019.1	-	-	-	lncRNA	1.25512	0.9835	1.00864	0.26987	0.33013	0.33721
MERGE.32138.3	-1.73429818470016	0.00195953	down	4:-:131768457-131787977	MERGE.32138	4:-:131768457-131838288	-	-	-	-	-	-	1.85823	3.00059	3.24288	0.56672	0.90179	0.96105
NONMMUT121913.1	-1.73238563527232	0.0474783	down	6:+:25002935-25005397	MERGE.36328	6:+:24953958-25005397	6:+:25002935-25005397	NONMMUG034775.2	-	-	-	lncRNA	0.60682	0.95947	0.63632	0.45271	0.05989	0.3429
ENSMUST00000176052	-1.7315630395576	0.00472685	down	1:-:42648201-42667672	MERGE.623	1:-:42587014-42694842	1:-:42648201-42667672	ENSMUSG00000060424	66297	Q8BTB3	Pantr1	POU domain, class 3, transcription factor 3 adjacent noncoding transcript 1 [Source:MGI Symbol;Acc:MGI:1913547]	4.89558	3.23808	3.99142	1.78101	0.758	1.21646
NONMMUT020327.2	-1.72014720805116	0.0171066	down	14:-:34185691-34186666	NONMMUG012622.2	14:-:34185691-34191545	14:-:34185691-34186666	NONMMUG012622.2	-	-	-	lncRNA	0.59553	0.85552	0.49664	0.14085	0.12092	0.352
NONMMUT141002.1	-1.71895949002257	0.0492177	down	11:-:79339029-79339545	MERGE.7209	11:-:79336881-79339545	11:-:79339029-79339545	NONMMUG088972.1	-	-	-	lncRNA	0.7495	0.48757	0.31252	0.08863	0.11413	0.24919
MERGE.8258.1	-1.71108298274805	0.0183996	down	11:-:115248989-115267013	MERGE.8258	11:-:115248989-115267243	-	-	-	-	-	-	1.97288	1.86801	1.02124	0.52148	0.228	0.87506
NONMMUT108050.1	-1.70885640309445	0.00519406	down	2:+:144414906-144415572	NONMMUG067557.1	2:+:144414906-144415572	2:+:144414906-144415572	NONMMUG067557.1	-	-	-	lncRNA	0.95441	1.13376	1.21119	0.3664	0.42022	0.21461
NONMMUT090354.1	-1.70827812383771	0.0236069	down	13:+:83803993-83804746	MERGE.11935	13:+:83803993-83804746	13:+:83803993-83804746	NONMMUG056281.1	-	-	-	lncRNA	0.88099	1.9223	2.18573	0.26335	0.44999	0.77838
NONMMUT146156.1	-1.70817221208987	0.0257681	down	19:-:52957635-52957867	MERGE.22978	19:-:52957635-52957867	19:-:52957635-52957867	NONMMUG092005.1	-	-	-	lncRNA	0.89092	1.14947	1.17886	0.52444	0.18994	0.24575
NONMMUT031874.2	-1.69934732561796	0.0022779	down	18:-:33461141-33463623	MERGE.20909	18:-:33437019-33464029	18:-:33461141-33463623	NONMMUG019603.2	-	-	-	lncRNA	0.75799	1.41492	1.0021	0.26452	0.26735	0.41508
MERGE.23389.1	-1.6973062757977	0.0038617	down	2:-:17079219-17080222	MERGE.23389	2:-:17079219-17080222	-	-	-	-	-	-	2.42594	1.39656	2.23691	0.65418	0.6318	0.51327
NONMMUT120202.1	-1.69684341486417	0.0494512	down	5:-:33967251-33968025	MERGE.33601	5:-:33967251-33968025	5:-:33967251-33968025	NONMMUG075389.1	-	-	-	lncRNA	0.76784	0.50821	0.47951	0.23651	0.0571	0.33247
MERGE.39734.7	-1.6803572718097	0.00520122	down	7:-:44900716-44929397	MERGE.39734	7:-:44899432-44929496	-	-	-	-	-	-	22.3214	23.8295	33.8246	5.40759	7.23461	14.9576
NONMMUT140927.1	-1.67132414910179	0.0324379	down	11:-:59475101-59475597	MERGE.6494	11:-:59474284-59475765	11:-:59475101-59475597	NONMMUG088920.1	-	-	-	lncRNA	2.84018	1.07777	1.82054	0.86053	0.47491	0.40323
MERGE.41589.1	-1.66242065089297	0.0127575	down	7:-:125878419-126081938	MERGE.41589	7:-:125878419-126082411	-	-	-	-	-	-	0.50162	0.62864	0.93016	0.33499	0.23366	0.10901
NONMMUT020489.2	-1.66229258774665	0.0423628	down	14:-:43121772-43122101	NONMMUG012731.2	14:-:43121772-43122101	14:-:43121772-43122101	NONMMUG012731.2	-	-	-	lncRNA	0.75485	1.00256	0.78338	0.09257	0.40232	0.34702
MERGE.23058.8	-1.66094748531775	0.0483952	down	19:-:57034906-57314848	MERGE.23058	19:-:57032733-57314919	-	-	-	-	-	-	0.37859	1.70617	1.80459	0.31771	0.31351	0.36571
NONMMUT151176.1	-1.65917059320978	0.0140146	down	7:+:97077058-97077410	MERGE.40752	7:+:97077058-97077410	7:+:97077058-97077410	NONMMUG094977.1	-	-	-	lncRNA	0.98009	0.89261	1.37314	0.30289	0.29253	0.32441
MERGE.28494.1	-1.6579553523808	0.013555	down	3:-:88905051-88913999	MERGE.28494	3:-:88905051-88913999	-	-	-	-	-	-	2.06076	1.92004	1.95609	0.28354	0.73818	1.12068
NONMMUT144756.1	-1.64513437549364	0.0490431	down	17:+:8329500-8329731	MERGE.18450	17:+:8329500-8329731	17:+:8329500-8329731	NONMMUG091158.1	-	-	-	lncRNA	0.65615	0.54326	0.90537	0.13168	0.31793	0.1851
NONMMUT103357.1	-1.64158685934515	0.0125116	down	18:+:36333624-36335211	MERGE.21015	18:+:36333624-36335211	18:+:36333624-36335211	NONMMUG064625.1	-	-	-	lncRNA	0.6536	0.90281	0.50873	0.37513	0.16721	0.14423
NONMMUT144237.1	-1.62798291262277	0.0020341	down	16:+:3945841-3946697	NONMMUG090831.1	16:+:3945841-3946697	16:+:3945841-3946697	NONMMUG090831.1	-	-	-	lncRNA	1.55022	1.47066	1.56482	0.35646	0.53361	0.58461
NONMMUT089320.1	-1.6239011656733	0.00219928	down	13:+:14702034-14703804	MERGE.10742	13:+:14702034-14703804	13:+:14702034-14703804	NONMMUG055636.1	-	-	-	lncRNA	0.56262	0.67608	0.52915	0.23287	0.15826	0.16974
MERGE.25712.1	-1.61840444332477	0.0432735	down	2:-:131039254-131041100	MERGE.25712	2:-:131039254-131043088	-	-	-	-	-	-	8.23623	3.05598	5.36598	1.23452	0.92131	3.89157
NONMMUT033110.2	-1.6155893211658	0.00311133	down	18:+:76146455-76148429	NONMMUG020368.2	18:+:76146455-76148429	18:+:76146455-76148429	NONMMUG020368.2	-	-	-	lncRNA	1.17718	1.70707	1.36621	0.39443	0.32118	0.7103
NONMMUT065720.2	-1.61120179038136	0.0340661	down	8:+:57663856-57664438	NONMMUG040649.2	8:+:57663856-57664438	8:+:57663856-57664438	NONMMUG040649.2	-	-	-	lncRNA	0.5697	0.97283	0.74828	0.2882	0.40485	0.09821
MERGE.7743.6	-1.60430123088637	0.0307276	down	11:-:98154248-98193222	MERGE.7743	11:-:98152154-98193293	-	-	-	-	-	-	5.97911	2.38848	1.39444	0.73056	1.12214	0.88677
NONMMUT013419.2	-1.60403996704923	0.00142103	down	12:+:11519830-11521867	MERGE.8729	12:+:11519830-11521867	12:+:11519830-11521867	NONMMUG008514.2	-	-	-	lncRNA	0.93708	1.17502	0.76902	0.33727	0.30401	0.28095
MERGE.45803.2	-1.59932809031781	0.00354221	down	9:-:44403774-44407548	MERGE.45803	9:-:44403761-44407548	-	-	-	-	-	-	7.59491	4.84381	7.43906	2.92339	1.45137	2.29959
NONMMUT060241.2	-1.58743521560028	0.012847	down	7:-:24529145-24530566	MERGE.39161	7:-:24529145-24530566	7:-:24529145-24530566	NONMMUG037439.2	-	-	-	lncRNA	0.72017	0.97496	0.6931	0.1289	0.38384	0.32213
NONMMUT000864.2	-1.58157183856544	0.00585515	down	1:-:51847840-51849118	MERGE.729	1:-:51847840-51849118	1:-:51847840-51849118	NONMMUG000584.2	-	-	-	lncRNA	0.67085	1.02238	0.84639	0.19108	0.39215	0.25742
MERGE.21917.1	-1.5808946068327	0.0409342	down	19:-:4886898-4907111	MERGE.21917	19:-:4886898-4907111	-	-	-	-	-	-	5.68837	2.64209	1.27619	1.05778	0.5767	1.19917
NONMMUT142112.1	-1.57250761081148	0.00938048	down	12:-:111532704-111534210	MERGE.10379	12:-:111532704-111534210	12:-:111532704-111534210	NONMMUG089548.1	-	-	-	lncRNA	0.41324	0.45999	0.65401	0.15203	0.11747	0.22797
NONMMUT073050.2	-1.57073196683379	0.0156072	down	X:+:84879887-84880198	MERGE.48573	X:+:84879887-84880198	X:+:84879887-84880198	NONMMUG045281.2	-	-	-	lncRNA	1.68551	3.28219	2.01966	0.53852	1.08747	0.64232
NONMMUT106425.1	-1.56900321994446	0.028092	down	19:-:59406844-59410274	NONMMUG066497.1	19:-:59406844-59410274	19:-:59406844-59410274	NONMMUG066497.1	-	-	-	lncRNA	0.43678	0.94213	0.67098	0.30447	0.17153	0.16645
NONMMUT086274.1	-1.56330170661022	0.0335398	down	12:+:11528899-11529894	MERGE.8731	12:+:11528899-11529894	12:+:11528899-11529894	NONMMUG053694.1	-	-	-	lncRNA	0.83367	1.89813	1.37888	0.19936	0.77017	0.48865
NONMMUT108616.1	-1.56065818719014	0.0267981	down	2:+:181906839-181907909	NONMMUG067893.1	2:+:181906839-181907909	2:+:181906839-181907909	NONMMUG067893.1	-	-	-	lncRNA	0.74945	0.39717	0.51293	0.22819	0.22038	0.10693
NONMMUT107666.1	-1.55883357643176	0.0059123	down	2:+:107386737-107387542	MERGE.25202	2:+:107386737-107387542	2:+:107386737-107387542	NONMMUG067311.1	-	-	-	lncRNA	1.30491	1.29007	1.24287	0.53062	0.25623	0.55056
NONMMUT118394.1	-1.55384970315509	0.0225221	down	5:+:48127084-48128696	MERGE.33850	5:+:48127084-48128696	5:+:48127084-48128696	NONMMUG032390.2	-	-	-	lncRNA	0.68637	0.48836	1.01171	0.13257	0.25608	0.35498
NONMMUT009428.2	-1.54949036152897	0.0060163	down	11:+:44655788-44660104	NONMMUG005879.2	11:+:44655788-44660104	11:+:44655788-44660104	NONMMUG005879.2	-	-	-	lncRNA	0.84309	0.67879	0.65497	0.14507	0.34171	0.28517
NONMMUT086185.1	-1.54717548900385	0.0152111	down	12:+:5786655-5787297	NONMMUG053633.1	12:+:5786655-5788210	12:+:5786655-5787297	NONMMUG053633.1	-	-	-	lncRNA	0.77481	0.80855	0.87948	0.19004	0.45884	0.22262
NONMMUT133057.1	-1.54293719324181	0.0388674	down	9:+:89371678-89372669	NONMMUG083776.1	9:+:89371678-89372669	9:+:89371678-89372669	NONMMUG083776.1	-	-	-	lncRNA	0.59987	0.88937	0.48863	0.24636	0.08922	0.40404
NONMMUT095595.1	-1.54000396969958	0.0229488	down	15:+:34151147-34151942	NONMMUG059768.1	15:+:34151147-34151942	15:+:34151147-34151942	NONMMUG059768.1	-	-	-	lncRNA	0.64327	0.85106	0.93371	0.5181	0.24092	0.14387
NONMMUT123258.1	-1.53865253810588	0.0314615	down	6:+:141584410-141585057	NONMMUG077316.1	6:+:141584410-141585057	6:+:141584410-141585057	NONMMUG077316.1	-	-	-	lncRNA	1.43087	1.02112	0.57348	0.33	0.36424	0.26509
NONMMUT101285.1	-1.53006548062869	0.00161297	down	17:+:63508951-63511631	MERGE.19783	17:+:63508951-63536551	17:+:63508951-63511631	NONMMUG063372.1	-	-	-	lncRNA	1.06334	1.07537	1.18121	0.29056	0.50622	0.36307
NONMMUT112814.1	-1.52825452714916	0.0378749	down	3:-:22018732-22019790	MERGE.27244	3:-:22018732-22019790	3:-:22018732-22019790	NONMMUG070675.1	-	-	-	lncRNA	0.74487	1.54718	0.77811	0.15866	0.61292	0.33793
NONMMUT111654.1	-1.51705447911115	0.0122053	down	3:+:95697143-95698081	NONMMUG069888.1	3:+:95697143-95706719	3:+:95697143-95698081	NONMMUG069888.1	-	-	-	lncRNA	0.69268	0.8389	0.58503	0.1464	0.26707	0.32014
NONMMUT098563.1	-1.51404786322617	0.00458491	down	16:+:40992989-40995979	MERGE.17350	16:+:39984320-42181702	16:+:40992989-40995979	NONMMUG061620.1	-	-	-	lncRNA	2.76223	3.97681	2.33365	1.46054	0.72008	1.05769
NONMMUT038976.2	-1.50709795074192	0.021357	down	2:-:105736549-105738472	MERGE.25153	2:-:105736549-105741862	2:-:105736549-105738472	NONMMUG024071.2	-	-	-	lncRNA	1.00699	1.02355	1.10011	0.4287	0.16101	0.6696
NONMMUT103149.1	-1.50426335742016	0.000842127	down	18:+:26010713-26011529	MERGE.20849	18:+:26010713-26011529	18:+:26010713-26011529	NONMMUG064502.1	-	-	-	lncRNA	2.11733	2.56469	2.15562	0.82261	0.70419	0.84101
NONMMUT033316.2	-1.49961381158978	0.0108359	down	18:-:84364490-84365800	MERGE.21767	18:-:84364490-84365800	18:-:84364490-84365800	NONMMUG020499.2	-	-	-	lncRNA	0.44335	0.73305	0.52995	0.12816	0.22505	0.2293
NONMMUT074650.2	-1.49613274553051	0.00434145	down	X:+:166177131-166178398	MERGE.49264	X:+:166177131-166178398	X:+:166177131-166178398	NONMMUG046322.2	-	-	-	lncRNA	1.05865	1.59036	0.93019	0.36138	0.34902	0.50801
NONMMUT131460.1	-1.48930979456617	0.046948	down	8:-:93718829-93719565	MERGE.43910	8:-:93718829-93719565	8:-:93718829-93719565	NONMMUG082749.1	-	-	-	lncRNA	0.45066	0.70543	0.39461	0.31088	0.08006	0.19423
NONMMUT062746.2	-1.48844855422777	0.034557	down	7:+:92902179-92902872	MERGE.40517	7:+:92902179-92902872	7:+:92902179-92902872	NONMMUG038721.2	-	-	-	lncRNA	0.45864	0.79454	0.51219	0.35215	0.17005	0.12376
NONMMUT107669.1	-1.48178142897682	0.00551466	down	2:+:107399337-107400351	MERGE.25205	2:+:107399337-107400351	2:+:107399337-107400351	NONMMUG067314.1	-	-	-	lncRNA	1.13165	1.5056	0.8596	0.36117	0.45055	0.38078
NONMMUT030341.2	-1.47576770589981	0.0383856	down	17:-:67306438-67306841	MERGE.19910	17:-:67306438-67306841	17:-:67306438-67306841	NONMMUG018753.2	-	-	-	lncRNA	1.50721	1.83283	1.7597	0.22685	0.80331	1.02754
NONMMUT008819.2	-1.47208716292314	0.0221901	down	11:+:21295560-21295860	MERGE.5849	11:+:21295560-21295860	11:+:21295560-21295860	NONMMUG005463.2	-	-	-	lncRNA	1.42527	1.36085	1.34197	0.65969	0.58811	0.28534
NONMMUT043035.2	-1.46600015744054	0.0325105	down	3:+:52347204-52350090	MERGE.27791	3:+:52268336-52353221	3:+:52347204-52350090	NONMMUG026576.2	-	-	-	lncRNA	3.87796	3.85813	3.92319	1.11635	3.3622	0.76358
NONMMUT120669.1	-1.45546211156184	0.00121617	down	5:-:70954944-70955908	MERGE.34160	5:-:70954944-70955908	5:-:70954944-70955908	NONMMUG075697.1	-	-	-	lncRNA	2.19415	2.57949	2.07617	0.98136	0.71848	0.77136
NONMMUT009432.2	-1.4534278604009	0.0190477	down	11:+:44698784-44701066	NONMMUG005882.2	11:+:44698784-44701066	11:+:44698784-44701066	NONMMUG005882.2	-	-	-	lncRNA	0.83652	0.76599	0.48833	0.15388	0.40708	0.23199
NONMMUT135678.1	-1.4401018515659	0.00532064	down	X:+:6233355-6235136	NONMMUG085550.1	X:+:6233355-6235136	X:+:6233355-6235136	NONMMUG085550.1	-	-	-	lncRNA	0.63681	0.7338	0.52588	0.23143	0.16556	0.29722
NONMMUT022944.2	-1.4395857424866	0.0034645	down	15:-:26787609-26789602	NONMMUG014195.2	15:-:26787609-26895582	15:-:26787609-26789602	NONMMUG014195.2	-	-	-	lncRNA	0.6038	0.60837	0.77788	0.19916	0.29592	0.22254
NONMMUT152881.1	-1.43034304947079	0.0475731	down	8:-:109339821-109341211	NONMMUG041555.3	8:-:109339670-109341211	8:-:109339821-109341211	NONMMUG041555.3	-	-	-	lncRNA	0.75612	0.70221	0.32524	0.35139	0.12726	0.18524
MERGE.578.2	-1.42221146928182	0.00575711	down	1:-:39618536-39651131	MERGE.578	1:-:39618406-39651474	-	-	-	-	-	-	8.57951	17.5538	16.0131	3.96709	6.22144	5.35618
NONMMUT090361.1	-1.42123831362046	0.0203234	down	13:+:83883823-83929096	MERGE.11917	13:+:83714948-83929400	13:+:83883823-83929096	NONMMUG011503.2	-	-	-	lncRNA	0.36028	0.53078	0.64332	0.12475	0.14307	0.31421
NONMMUT031724.2	-1.41791393055121	0.0351184	down	18:+:24761163-24761439	MERGE.20707	18:+:24761163-24761439	18:+:24761163-24761439	NONMMUG019503.2	-	-	-	lncRNA	1.19904	0.85313	1.63323	0.44114	0.37279	0.4651
NONMMUT003984.2	-1.4169861490665	0.010646	down	1:-:178963898-178965282	MERGE.2747	1:-:178963898-178965282	1:-:178963898-178965282	NONMMUG002572.2	-	-	-	lncRNA	0.58953	0.47775	0.53663	0.13234	0.21302	0.24805
NONMMUT133301.1	-1.41647585585922	0.00554073	down	9:+:94585198-94586769	NONMMUG083984.1	9:+:94583884-94586769	9:+:94585198-94586769	NONMMUG083984.1	-	-	-	lncRNA	0.69547	1.2327	0.86337	0.26235	0.36598	0.37335
MERGE.48147.13	-1.41187775018761	0.00524115	down	X:-:50555788-50635301	MERGE.48147	X:-:50555053-50635426	-	-	-	-	-	-	1.10778	1.19635	1.6294	0.65752	0.52086	0.33234
NONMMUT138722.1	-1.40927815798045	0.0430774	down	1:+:131247370-131248042	NONMMUG087680.1	1:+:131247370-131248042	1:+:131247370-131248042	NONMMUG087680.1	-	-	-	lncRNA	0.63745	0.84274	1.08035	0.45392	0.13152	0.4254
NONMMUT090415.1	-1.40140888790092	0.0449566	down	13:+:91836235-91837114	NONMMUG056333.1	13:+:91836235-91837114	13:+:91836235-91837114	NONMMUG056333.1	-	-	-	lncRNA	1.0851	1.18159	0.6977	0.71165	0.16763	0.37413
NONMMUT103188.1	-1.39623194240714	0.00442601	down	18:+:26097254-26099348	MERGE.20846	18:+:26007557-26328124	18:+:26097254-26099348	NONMMUG019528.2	-	-	-	lncRNA	1.14939	2.24097	1.49619	0.55411	0.69006	0.53296
MERGE.46617.14	-1.39385044664682	0.0135439	down	9:-:77102112-77251829	MERGE.46617	9:-:77102081-77352969	-	-	-	-	-	-	2.78069	3.15947	3.4098	0.84297	2.21305	0.89015
NONMMUT112845.1	-1.39328352486721	0.0281431	down	3:-:23998290-23998923	MERGE.27376	3:-:23998290-23998923	3:-:23998290-23998923	NONMMUG070700.1	-	-	-	lncRNA	0.56753	0.57154	0.81551	0.14455	0.27921	0.29352
NONMMUT148334.1	-1.38749677287229	0.0143754	down	4:+:150041494-150042317	NONMMUG093278.1	4:+:150041494-150042317	4:+:150041494-150042317	NONMMUG093278.1	-	-	-	lncRNA	0.77256	0.63094	0.66668	0.37074	0.21483	0.20847
NONMMUT123260.1	-1.3873853462874	0.0258112	down	6:+:141596155-141597134	NONMMUG077318.1	6:+:141596155-141597134	6:+:141596155-141597134	NONMMUG077318.1	-	-	-	lncRNA	0.35303	0.64304	0.52758	0.18703	0.12042	0.24832
NONMMUT154215.1	-1.38724717387098	0.00557901	down	X:+:103540984-103542198	NONMMUG096483.1	X:+:103540984-103542198	X:+:103540984-103542198	NONMMUG096483.1	-	-	-	lncRNA	0.63784	0.92063	0.87768	0.37715	0.26711	0.2592
NONMMUT037714.2	-1.38622114949023	0.0460979	down	2:+:69112737-69114280	MERGE.24433	2:+:68861441-69114282	2:+:69112737-69114280	NONMMUG023285.2	-	-	-	lncRNA	0.40334	0.99996	0.3244	0.18796	0.17198	0.20397
MERGE.33583.4	-1.38611608190323	0.0454474	down	5:-:33248025-33274886	MERGE.33583	5:-:33247723-33274994	-	-	-	-	-	-	16.7181	14.2646	15.0603	2.32598	10.7097	8.636
NONMMUT080511.1	-1.38594391937845	0.00613088	down	10:+:82030733-82035738	NONMMUG050089.1	10:+:82030733-82035738	10:+:82030733-82035738	NONMMUG050089.1	-	-	-	lncRNA	0.72982	0.6546	0.62938	0.18002	0.22101	0.40319
NONMMUT026802.2	-1.385859577883	0.0196253	down	16:-:45792570-45794329	MERGE.17169	16:-:45792570-45796053	16:-:45792570-45794329	NONMMUG016615.2	-	-	-	lncRNA	0.44033	0.71611	0.49573	0.13886	0.34365	0.16267
NONMMUT133303.1	-1.38104276298117	0.0471453	down	9:+:94588333-94589574	NONMMUG083986.1	9:+:94588333-94589574	9:+:94588333-94589574	NONMMUG083986.1	-	-	-	lncRNA	0.71312	1.06552	0.96267	0.56572	0.13065	0.50712
NONMMUT090901.1	-1.37651103426132	0.04138	down	13:-:18415131-18416064	NONMMUG056650.1	13:-:18415131-18416064	13:-:18415131-18416064	NONMMUG056650.1	-	-	-	lncRNA	0.51859	0.4723	0.76116	0.40884	0.12635	0.18391
MERGE.38857.3	-1.36895837482424	0.0307223	down	7:-:4481521-4483043	MERGE.38857	7:-:4481520-4501680	-	-	-	-	-	-	5.47002	7.4181	3.72294	1.11289	3.4797	2.19022
NONMMUT031801.2	-1.36553015480045	0.0398702	down	18:-:31633266-31634207	MERGE.20816	18:-:31633266-31634207	18:-:31633266-31634207	NONMMUG019553.2	-	-	-	lncRNA	0.69048	0.36794	0.72039	0.21079	0.1566	0.28872
NONMMUT144379.1	-1.36430166721698	0.0418357	down	16:+:43101307-43101620	MERGE.17097	16:+:43101307-43101620	16:+:43101307-43101620	NONMMUG090913.1	-	-	-	lncRNA	1.05775	1.60555	0.97767	0.24322	0.65772	0.50147
NONMMUT077812.1	-1.36351803424638	0.0116061	down	1:-:54374529-54375749	NONMMUG048293.1	1:-:54374529-54375749	1:-:54374529-54375749	NONMMUG048293.1	-	-	-	lncRNA	0.72538	0.94191	0.86013	0.46286	0.33829	0.1993
NONMMUT053637.2	-1.36316444886023	0.0111006	down	5:+:108349640-108352033	NONMMUG033289.2	5:+:108349640-108352033	5:+:108349640-108352033	NONMMUG033289.2	-	-	-	lncRNA	0.46823	0.54621	0.51293	0.18503	0.30194	0.12557
MERGE.35535.12	-1.36257300491397	0.00917408	down	5:-:134238497-134311727	MERGE.35535	5:-:134237834-134314760	-	-	-	-	-	-	6.34154	13.6222	13.4975	4.25144	4.08672	4.08571
NONMMUT063000.2	-1.34878273726443	0.0394755	down	7:+:101793412-101795506	MERGE.40806	7:+:101663633-101795506	7:+:101793412-101795506	NONMMUG038882.2	-	-	-	lncRNA	4.45883	5.49715	5.27522	0.83845	3.11935	3.00642
NONMMUT092881.1	-1.34670532539717	0.0270247	down	14:+:49207034-49207911	NONMMUG057895.1	14:+:49207034-49207911	14:+:49207034-49207911	NONMMUG057895.1	-	-	-	lncRNA	0.72504	0.43065	0.7545	0.24356	0.20162	0.26086
NONMMUT110361.1	-1.34334855510476	0.0146836	down	2:-:177107080-177107715	MERGE.26952	2:-:177107080-177107715	2:-:177107080-177107715	NONMMUG068995.1	-	-	-	lncRNA	1.82778	1.48627	1.44806	0.84057	0.37111	0.72023
NONMMUT016507.2	-1.33920437002051	0.0329667	down	13:+:17950767-17951497	NONMMUG010374.2	13:+:17950767-17951497	13:+:17950767-17951497	NONMMUG010374.2	-	-	-	lncRNA	1.15482	1.40088	0.61888	0.33432	0.32288	0.52872
NONMMUT063836.2	-1.33820502928982	0.0271496	down	7:-:128714604-128715239	MERGE.41695	7:-:128694237-128740495	7:-:128714604-128715239	NONMMUG039417.2	-	-	-	lncRNA	1.00093	1.13948	1.1432	0.21615	0.64945	0.49516
MERGE.6166.5	-1.33142795139415	0.0497748	down	11:-:36008035-36678636	MERGE.6166	11:-:36006656-37235964	-	-	-	-	-	-	4.12581	10.6268	3.28189	3.17564	2.25192	1.36656
MERGE.332.30	-1.32993754368979	0.000727711	down	1:-:22582169-22805825	MERGE.332	1:-:22282308-22805825	-	-	-	-	-	-	0.95814	0.78982	0.92722	0.41242	0.29487	0.36113
NONMMUT004620.2	-1.32713129812597	0.0479433	down	10:+:7792921-7812874	MERGE.3122	10:+:7792891-7823135	10:+:7792921-7812874	NONMMUG002976.2	-	-	-	lncRNA	1.07609	0.51329	0.35796	0.2256	0.24992	0.21764
NONMMUT051176.2	-1.31872079992329	0.0103136	down	5:-:7260856-7262399	MERGE.33046	5:-:7260856-7262399	5:-:7260856-7262399	NONMMUG031716.2	-	-	-	lncRNA	1.16519	2.02033	1.61154	0.39571	0.76434	0.76023
NONMMUT136690.1	-1.3179632651844	0.0271559	down	X:-:8771635-8772647	MERGE.47796	X:-:8771635-8772647	X:-:8771635-8772647	NONMMUG086334.1	-	-	-	lncRNA	0.95629	0.63764	0.7337	0.18094	0.43687	0.32501
NONMMUT027002.2	-1.31367652094911	0.0456339	down	16:-:57179800-57180399	MERGE.17239	16:-:57168866-57231524	16:-:57179800-57180399	NONMMUG016741.2	-	-	-	lncRNA	0.55356	0.70895	0.35007	0.25457	0.19669	0.167
NONMMUT097170.1	-1.30977862722637	0.0160166	down	15:-:57862845-57863973	MERGE.15063	15:-:57862845-57863973	15:-:57862845-57863973	NONMMUG060741.1	-	-	-	lncRNA	0.56385	0.69772	0.9016	0.24352	0.39199	0.21554
NONMMUT065950.2	-1.30852249328997	0.0402539	down	8:-:69749325-69749965	MERGE.43322	8:-:69741639-69791178	8:-:69749325-69749965	NONMMUG040804.2	-	-	-	lncRNA	0.60451	0.39325	0.52933	0.26212	0.18411	0.15632
NONMMUT103138.1	-1.30147590346536	0.00325056	down	18:+:25972898-25974164	MERGE.20831	18:+:25972898-25974164	18:+:25972898-25974164	NONMMUG064491.1	-	-	-	lncRNA	1.9333	2.94697	2.15515	0.96445	0.72187	1.12981
NONMMUT026792.2	-1.29667626046789	0.011606	down	16:-:45727012-45727934	MERGE.17162	16:-:45727012-45727934	16:-:45727012-45727934	NONMMUG016608.2	-	-	-	lncRNA	1.18312	1.42852	1.33946	0.47485	0.57326	0.4821
NONMMUT126125.1	-1.29535747431686	0.0443569	down	7:+:123528645-123531713	NONMMUG079135.1	7:+:123526900-123531713	7:+:123528645-123531713	NONMMUG079135.1	-	-	-	lncRNA	0.47798	0.55441	0.74232	0.3683	0.10094	0.33583
NONMMUT111026.1	-1.29321997457299	0.0460941	down	3:+:41795841-41798458	MERGE.27788	3:+:41795841-41798458	3:+:41795841-41798458	NONMMUG069455.1	-	-	-	lncRNA	1.0255	0.6439	0.36413	0.30339	0.29301	0.18044
NONMMUT111885.1	-1.28359417692565	0.0137682	down	3:+:106065698-106066364	NONMMUG070043.1	3:+:106065698-106066364	3:+:106065698-106066364	NONMMUG070043.1	-	-	-	lncRNA	0.87142	0.73222	0.75094	0.2977	0.28752	0.34338
NONMMUT112822.1	-1.27454571672215	0.00340824	down	3:-:22049199-22050388	MERGE.27252	3:-:22049199-22050388	3:-:22049199-22050388	NONMMUG070682.1	-	-	-	lncRNA	1.04664	1.37686	1.31702	0.42358	0.58263	0.50522
NONMMUT135305.1	-1.26187642845565	0.0342827	down	9:-:103092989-103093719	NONMMUG085314.1	9:-:103092989-103093719	9:-:103092989-103093719	NONMMUG085314.1	-	-	-	lncRNA	0.54901	0.86208	0.61888	0.39701	0.16144	0.29373
NONMMUT077123.1	-1.25785903182675	0.018451	down	1:+:191258535-191259286	NONMMUG047834.1	1:+:191258535-191259286	1:+:191258535-191259286	NONMMUG047834.1	-	-	-	lncRNA	0.6625	0.85896	0.752	0.28436	0.43157	0.22843
NONMMUT090290.1	-1.25285946562065	0.0222011	down	13:+:78256108-78256949	MERGE.11874	13:+:78256108-78257477	13:+:78256108-78256949	NONMMUG056236.1	-	-	-	lncRNA	1.11763	1.66526	1.38162	0.32653	0.6132	0.86704
MERGE.38622.1	-1.25179491447523	0.00406634	down	6:-:136813651-136827719	MERGE.38622	6:-:136813651-136828233	-	-	-	-	-	-	4.58552	6.34781	6.91207	1.93581	3.10886	2.66577
NONMMUT018860.2	-1.24159871695115	0.0427966	down	13:-:100073224-100073742	MERGE.12216	13:-:100073224-100073742	13:-:100073224-100073742	NONMMUG011743.2	-	-	-	lncRNA	0.79994	0.63747	0.5915	0.32374	0.17054	0.35856
NONMMUT138898.1	-1.23896141615351	0.0146207	down	1:+:181235737-181236798	MERGE.2814	1:+:181235737-181236798	1:+:181235737-181236798	NONMMUG087777.1	-	-	-	lncRNA	0.88611	1.0681	0.60856	0.31642	0.38894	0.3235
MERGE.5601.11	-1.23230295697321	0.0249014	down	11:+:3126973-3159576	MERGE.5601	11:+:3123861-3160339	-	-	-	-	-	-	2.13772	1.88926	3.41536	1.24182	1.16935	0.66918
NONMMUT043690.2	-1.23218724495041	0.011677	down	3:+:85620693-85623111	MERGE.28374	3:+:85620693-85623111	3:+:85620693-85623111	NONMMUG027010.2	-	-	-	lncRNA	0.38902	0.7099	0.72137	0.25889	0.21344	0.25446
MERGE.44796.1	-1.22955558719525	0.0284511	down	9:-:10701471-10706623	MERGE.44796	9:-:10701471-10706623	-	-	-	-	-	-	2.06254	1.28714	0.94379	0.90407	0.40365	0.52225
NONMMUT074704.2	-1.2207334836647	0.0453881	down	X:+:169322020-169330864	MERGE.49304	X:+:169320422-169370003	X:+:169322020-169330864	NONMMUG046363.2	-	-	-	lncRNA	0.7756	1.05955	0.49157	0.4158	0.17716	0.40113
NONMMUT111876.1	-1.21841979723634	0.0147097	down	3:+:106001561-106017539	NONMMUG027573.2	3:+:106001561-106017539	3:+:106001561-106017539	NONMMUG027573.2	-	-	-	lncRNA	0.48583	0.55308	0.51566	0.21124	0.18832	0.24365
NONMMUT086749.1	-1.21760289304389	0.0180683	down	12:+:29129407-29131036	MERGE.9052	12:+:29129407-29131036	12:+:29129407-29131036	NONMMUG054027.1	-	-	-	lncRNA	0.64525	0.51226	0.52536	0.18742	0.19005	0.36006
NONMMUT053815.2	-1.21543714740975	0.014227	down	5:+:111582431-111604932	MERGE.34883	5:+:111581422-111606727	5:+:111582431-111604932	NONMMUG033389.2	-	-	-	lncRNA	1.4532	2.18883	1.22681	0.76495	0.66729	0.55501
NONMMUT103083.1	-1.21457966367618	0.0103093	down	18:+:25872987-25874314	MERGE.20749	18:+:25872987-25874314	18:+:25872987-25874314	NONMMUG064454.1	-	-	-	lncRNA	1.26092	2.5862	1.65466	0.87414	0.6665	0.70064
NONMMUT113865.1	-1.21441781008057	0.0215096	down	3:-:115697388-115698380	NONMMUG071382.1	3:-:115697388-115698380	3:-:115697388-115698380	NONMMUG071382.1	-	-	-	lncRNA	0.65501	0.52356	0.68339	0.32302	0.28226	0.1874
NONMMUT022374.2	-1.21290688123793	0.0445797	down	14:+:117203793-117207013	MERGE.14110	14:+:117203793-117259165	14:+:117203793-117207013	NONMMUG013795.2	-	-	-	lncRNA	2.4318	3.98631	4.08823	1.56965	2.65175	0.80439
NONMMUT117909.1	-1.21289588305077	0.0274941	down	5:+:8628430-8629071	MERGE.33067	5:+:8628430-8629071	5:+:8628430-8629071	NONMMUG073981.1	-	-	-	lncRNA	1.85381	1.6687	1.56036	0.40446	0.78125	1.13715
NONMMUT115133.1	-1.21127789511864	0.00720656	down	4:+:78226256-78227388	MERGE.31202	4:+:78226256-78227388	4:+:78226256-78227388	NONMMUG072187.1	-	-	-	lncRNA	2.68717	3.17037	4.67748	1.79302	1.39315	1.23816
NONMMUT035169.2	-1.20615538438474	0.0125908	down	19:+:56553702-56554317	MERGE.23027	19:+:56553702-56554317	19:+:56553702-56554317	NONMMUG021676.2	-	-	-	lncRNA	0.87616	1.09975	1.28524	0.49592	0.43106	0.41829
NONMMUT133811.1	-1.20595481212095	0.015875	down	9:-:8707700-8708950	MERGE.44714	9:-:8707700-8708950	9:-:8707700-8708950	NONMMUG084294.1	-	-	-	lncRNA	0.69692	0.56671	0.94283	0.26861	0.34197	0.29751
NONMMUT057147.2	-1.20489494522034	0.00964827	down	6:-:57684739-57687580	NONMMUG035467.2	6:-:57684739-57687580	6:-:57684739-57687580	NONMMUG035467.2	-	-	-	lncRNA	0.85215	1.41358	0.8073	0.55358	0.36854	0.3828
NONMMUT108048.1	-1.20249174496814	0.017693	down	2:+:144413303-144414094	NONMMUG067555.1	2:+:144413303-144414094	2:+:144413303-144414094	NONMMUG067555.1	-	-	-	lncRNA	1.03093	0.89514	0.89763	0.55929	0.39115	0.28918
MERGE.22048.1	-1.20180234913478	0.005763	down	19:-:5602503-5610049	MERGE.22048	19:-:5602503-5610094	-	-	-	-	-	-	5.34834	8.68839	6.83604	2.29017	3.33679	3.53395
NONMMUT134847.1	-1.19961797547429	0.0073756	down	9:-:81422815-81424192	NONMMUG084994.1	9:-:81422815-81424192	9:-:81422815-81424192	NONMMUG084994.1	-	-	-	lncRNA	1.28547	1.22332	1.06699	0.69832	0.4175	0.45707
NONMMUT114446.1	-1.19582825969887	0.0387227	down	3:-:153153997-153155543	MERGE.29915	3:-:153153997-153155543	3:-:153153997-153155543	NONMMUG071770.1	-	-	-	lncRNA	0.57252	0.69251	0.48044	0.17772	0.17164	0.47191
NONMMUT025669.2	-1.19290451135678	0.0487491	down	16:-:17081999-17082691	MERGE.16536	16:-:17081999-17082691	16:-:17081999-17082691	NONMMUG015900.2	-	-	-	lncRNA	0.47927	1.20489	0.81602	0.28653	0.3193	0.37181
NONMMUT128305.1	-1.19287725031301	0.0167649	down	8:+:19721817-19723088	MERGE.42411	8:+:19721817-19723088	8:+:19721817-19723088	NONMMUG080551.1	-	-	-	lncRNA	2.52408	1.36242	1.75291	0.72049	0.67264	1.00158
NONMMUT115331.1	-1.18821032703212	0.031121	down	4:+:99285398-99286289	MERGE.31376	4:+:99285398-99286289	4:+:99285398-99286289	NONMMUG072331.1	-	-	-	lncRNA	1.90828	2.47268	2.20985	1.13017	0.4796	1.52454
NONMMUT031406.2	-1.18303002883681	0.0206918	down	18:+:7927534-7928628	MERGE.20476	18:+:7868832-7973547	18:+:7927534-7928628	NONMMUG019294.2	-	-	-	lncRNA	6.10428	5.00691	4.83981	1.68786	3.97422	1.84326
NONMMUT090411.1	-1.18019734449121	0.00819676	down	13:+:91831347-91832409	NONMMUG056330.1	13:+:91831347-91832409	13:+:91831347-91832409	NONMMUG056330.1	-	-	-	lncRNA	1.17168	1.18566	1.61117	0.48855	0.69387	0.52518
NONMMUT112823.1	-1.17901231494847	0.0177331	down	3:-:22054405-22055195	MERGE.27253	3:-:22054405-22055195	3:-:22054405-22055195	NONMMUG070683.1	-	-	-	lncRNA	0.92726	1.53362	1.30729	0.67586	0.55949	0.38004
NONMMUT064158.2	-1.17788739301896	0.0251708	down	7:-:140875035-140877046	MERGE.41883	7:-:140863670-140882309	7:-:140875035-140877046	NONMMUG039606.2	-	-	-	lncRNA	0.44708	0.90048	0.54607	0.20497	0.35926	0.23478
NONMMUT112975.1	-1.17720790815795	0.0249861	down	3:-:25073165-25074787	MERGE.27507	3:-:25073165-25074787	3:-:25073165-25074787	NONMMUG070819.1	-	-	-	lncRNA	0.68214	1.13572	0.97561	0.23528	0.45446	0.55565
NONMMUT110713.1	-1.17272567016212	0.0174298	down	3:+:19316755-19318139	MERGE.27208	3:+:19316755-19318139	3:+:19316755-19318139	NONMMUG069262.1	-	-	-	lncRNA	0.76938	0.79626	0.59496	0.26468	0.44735	0.24805
NONMMUT134891.1	-1.16428870232315	0.0249465	down	9:-:81520815-81522459	NONMMUG085038.1	9:-:81520815-81522459	9:-:81520815-81522459	NONMMUG085038.1	-	-	-	lncRNA	1.5227	1.19715	0.69737	0.4457	0.49322	0.50471
NONMMUT133610.1	-1.16028654443133	0.028492	down	9:+:114985802-114986500	MERGE.47371	9:+:114985802-114986500	9:+:114985802-114986500	NONMMUG084178.1	-	-	-	lncRNA	4.07842	3.51602	2.10345	1.96666	1.28735	1.04442
NONMMUT105300.1	-1.15938093073695	0.0481252	down	19:+:22126970-22127646	MERGE.22360	19:+:22126970-22127646	19:+:22126970-22127646	NONMMUG065844.1	-	-	-	lncRNA	1.43091	1.32645	2.84005	0.67686	1.13308	0.57089
MERGE.42487.10	-1.15823774480966	0.0173281	down	8:-:25823144-25840746	MERGE.42487	8:-:25816191-25847694	-	-	-	-	-	-	5.98637	3.5567	3.01113	1.79359	2.08984	1.47484
NONMMUT126138.1	-1.15563543448255	0.0489805	down	7:+:123567185-123568658	NONMMUG079146.1	7:+:123567185-123568658	7:+:123567185-123568658	NONMMUG079146.1	-	-	-	lncRNA	0.37555	0.42753	0.73442	0.14508	0.20016	0.32048
NONMMUT121900.1	-1.15423644068773	0.0270753	down	6:+:24976938-24977592	MERGE.36333	6:+:24976938-24977592	6:+:24976938-24977592	NONMMUG076445.1	-	-	-	lncRNA	1.24656	1.25074	2.29409	0.74623	0.518	0.76491
NONMMUT067974.2	-1.15207334526543	0.0185674	down	9:+:8691670-8693741	MERGE.44710	9:+:8691670-8693741	9:+:8691670-8693741	NONMMUG042082.2	-	-	-	lncRNA	0.72133	1.70319	1.21648	0.50128	0.44853	0.57342
MERGE.31379.1	-1.15131298883793	0.0163201	down	4:+:99293605-99295056	MERGE.31379	4:+:99293605-99295056	-	-	-	-	-	-	2.26836	2.02899	1.60238	1.23079	0.56894	0.93656
NONMMUT103106.1	-1.1490588127228	0.0130833	down	18:+:25919803-25920441	MERGE.20779	18:+:25919803-25920441	18:+:25919803-25920441	NONMMUG064468.1	-	-	-	lncRNA	3.07531	3.18049	2.2251	1.3386	1.56983	0.91847
MERGE.8348.3	-1.14754632322102	0.0369156	down	11:-:116541859-116548841	MERGE.8348	11:-:116537740-116581447	-	-	-	-	-	-	6.58798	9.59106	8.73171	3.13263	2.33349	7.10018
NONMMUT092377.1	-1.14591078284301	0.00437443	down	13:-:119419249-119421638	MERGE.12506	13:-:119419249-119421638	13:-:119419249-119421638	NONMMUG057566.1	-	-	-	lncRNA	1.10016	1.46998	1.54812	0.47932	0.68512	0.67081
NONMMUT131212.1	-1.14342726559205	0.00954249	down	8:-:72784565-72787914	NONMMUG082601.1	8:-:72784565-72787914	8:-:72784565-72787914	NONMMUG082601.1	-	-	-	lncRNA	1.10976	1.12667	0.66718	0.43419	0.37961	0.45831
NONMMUT103135.1	-1.13827686148869	0.00801751	down	18:+:25968277-25969326	MERGE.20828	18:+:25968277-25969326	18:+:25968277-25969326	NONMMUG064488.1	-	-	-	lncRNA	1.26527	2.14561	1.61573	0.72735	0.61817	0.85888
NONMMUT035883.2	-1.13488835503708	0.0187556	down	2:-:17061012-17065722	MERGE.23386	2:-:17059471-17185488	2:-:17061012-17065722	NONMMUG022075.2	-	-	-	lncRNA	0.75954	0.95115	0.94	0.26827	0.50198	0.42425
NONMMUT121902.1	-1.13430851102671	0.0332456	down	6:+:24979760-24981280	MERGE.36335	6:+:24979760-24981280	6:+:24979760-24981280	NONMMUG076447.1	-	-	-	lncRNA	1.08273	0.73542	1.31723	0.63267	0.29096	0.50821
NONMMUT092727.1	-1.12939812063992	0.0234096	down	14:+:39496333-39497190	NONMMUG057788.1	14:+:39496333-39497190	14:+:39496333-39497190	NONMMUG057788.1	-	-	-	lncRNA	0.82259	0.89973	0.79092	0.40945	0.24071	0.5172
NONMMUT115129.1	-1.12868006021311	0.0333501	down	4:+:78222782-78223449	MERGE.31198	4:+:78222782-78223449	4:+:78222782-78223449	NONMMUG072183.1	-	-	-	lncRNA	2.38245	4.92918	4.32957	2.40092	1.06001	1.82148
MERGE.1652.1	-1.12523790466905	0.00930932	down	1:-:111718840-111722880	MERGE.1652	1:-:111718840-111722880	-	-	-	-	-	-	2.27737	1.66083	1.23948	0.87315	0.6717	0.75098
NONMMUT133293.1	-1.12253718263839	0.0187562	down	9:+:94552811-94554040	NONMMUG083979.1	9:+:94552811-94564540	9:+:94552811-94554040	NONMMUG083979.1	-	-	-	lncRNA	1.13637	1.13996	1.69454	0.85686	0.49173	0.47716
NONMMUT106863.1	-1.11886401516974	0.0479283	down	2:+:32846187-32850408	MERGE.23898	2:+:32846186-32850408	2:+:32846187-32850408	NONMMUG022613.2	-	-	-	lncRNA	0.66469	1.05938	1.49001	0.44018	0.65186	0.31627
MERGE.9430.10	-1.11828904279652	0.034374	down	12:+:61524640-61544714	MERGE.9430	12:+:61523150-61858342	-	-	-	-	-	-	2.81102	3.66559	4.53101	1.347	3.11719	1.17521
NONMMUT103162.1	-1.11810227457866	0.00607242	down	18:+:26028831-26030316	MERGE.20852	18:+:26028831-26030316	18:+:26028831-26030316	NONMMUG064505.1	-	-	-	lncRNA	1.94639	1.80233	2.68563	0.84287	0.89345	1.15596
NONMMUT091979.1	-1.11536712899225	0.0368273	down	13:-:84855434-84856230	NONMMUG057338.1	13:-:84855434-84856230	13:-:84855434-84856230	NONMMUG057338.1	-	-	-	lncRNA	1.07655	1.12673	1.19608	0.86242	0.49975	0.30533
NONMMUT145519.1	-1.11470378341588	0.00877466	down	18:-:7866076-7867166	MERGE.20464	18:-:7866076-7867166	18:-:7866076-7867166	NONMMUG091630.1	-	-	-	lncRNA	1.43336	2.39711	2.50282	0.99403	0.87889	0.91845
NONMMUT135482.1	-1.11438793128254	0.0480224	down	9:-:117661343-117662312	NONMMUG085423.1	9:-:117661343-117662312	9:-:117661343-117662312	NONMMUG085423.1	-	-	-	lncRNA	0.34241	0.66591	0.63297	0.18896	0.21291	0.29515
NONMMUT045299.2	-1.11274283585963	0.0187423	down	3:+:131121166-131123598	NONMMUG027952.2	3:+:131121166-131123598	3:+:131121166-131123598	NONMMUG027952.2	-	-	-	lncRNA	0.69394	0.5245	0.79691	0.21345	0.37592	0.33536
NONMMUT090366.1	-1.10886026277906	0.0304824	down	13:+:83940984-83941698	MERGE.11947	13:+:83940984-83941698	13:+:83940984-83941698	NONMMUG056291.1	-	-	-	lncRNA	0.9484	0.79323	0.85871	0.27772	0.37137	0.56057
NONMMUT081732.1	-1.10858432733986	0.0207965	down	10:-:25131904-25134803	MERGE.3661	10:-:25130455-25307870	10:-:25131904-25134803	NONMMUG003245.2	-	-	-	lncRNA	0.35313	0.7334	0.67415	0.25808	0.22382	0.27642
NONMMUT119420.1	-1.10610591540887	0.0204959	down	5:+:125797706-125799491	MERGE.35393	5:+:125797706-125799491	5:+:125797706-125799491	NONMMUG074905.1	-	-	-	lncRNA	0.92983	2.01121	1.50174	0.78681	0.66077	0.52097
NONMMUT106487.1	-1.10245891886236	0.0373137	down	19:-:59873310-59873958	NONMMUG066543.1	19:-:59873310-59873958	19:-:59873310-59873958	NONMMUG066543.1	-	-	-	lncRNA	0.85294	1.38368	0.89624	0.61192	0.29549	0.52936
NONMMUT000613.2	-1.10233022617057	0.0130229	down	1:-:37485851-37488605	MERGE.522	1:-:37485851-37488982	1:-:37485851-37488605	NONMMUG000421.2	-	-	-	lncRNA	0.96948	1.62406	1.87671	0.77065	0.67467	0.56116
MERGE.17177.9	-1.10163337453418	0.0273104	down	16:-:46436391-46496967	MERGE.17177	16:-:46387706-46498526	-	-	-	-	-	-	1.44559	3.48989	2.83634	1.15086	1.10763	1.21538
MERGE.34503.1	-1.10026713705848	0.00314874	down	5:-:99217426-99729065	MERGE.34503	5:-:99217426-99729065	-	-	-	-	-	-	2.18734	2.90432	2.41385	1.44098	1.03121	1.04936
NONMMUT136775.1	-1.09927343104185	0.0338891	down	X:-:17522571-17525107	NONMMUG086397.1	X:-:17522571-17525107	X:-:17522571-17525107	NONMMUG086397.1	-	-	-	lncRNA	0.45821	0.84455	0.51586	0.3492	0.16281	0.3329
NONMMUT140598.1	-1.09889207697308	0.0328347	down	11:+:88057505-88057833	MERGE.7454	11:+:88057505-88057833	11:+:88057505-88057833	NONMMUG088694.1	-	-	-	lncRNA	1.55635	2.10698	2.11174	1.34638	0.67257	0.69615
MERGE.9768.16	-1.09540985726701	0.0163673	down	12:+:80945585-80950497	MERGE.9768	12:+:80945504-80950507	-	-	-	-	-	-	3.66752	5.31655	2.70501	2.28772	1.58925	1.50992
NONMMUT144208.1	-1.09448949102212	0.0390806	down	15:-:100843679-100845787	MERGE.16168	15:-:100843679-100845787	15:-:100843679-100845787	NONMMUG090816.1	-	-	-	lncRNA	0.39371	0.4258	0.72014	0.19555	0.32875	0.17647
MERGE.33066.1	-1.09305739103999	0.0106492	down	5:+:8606603-8622323	MERGE.33066	5:+:8606603-8622323	-	-	-	-	-	-	2.24155	1.49769	1.18447	0.60735	0.88052	0.80471
NONMMUT070161.2	-1.09026042581438	0.0428088	down	9:-:79444037-79519302	NONMMUG043434.2	9:-:79444037-79519337	9:-:79444037-79519302	NONMMUG043434.2	-	-	-	lncRNA	0.88143	0.9103	1.10292	0.86614	0.32112	0.3193
MERGE.6051.1	-1.08982522811052	0.0265236	down	11:-:30583151-30584630	MERGE.6051	11:-:30583151-30584630	-	-	-	-	-	-	6.37712	3.2467	3.60264	2.14667	1.41537	2.46638
NONMMUT117501.1	-1.08796920451009	0.0264339	down	4:-:137187099-137188562	NONMMUG073703.1	4:-:137187099-137188562	4:-:137187099-137188562	NONMMUG073703.1	-	-	-	lncRNA	0.38756	0.65644	0.64011	0.2191	0.2116	0.32267
NONMMUT073196.2	-1.08377503505661	0.00723577	down	X:+:94441000-94447718	MERGE.48489	X:+:94418577-94447729	X:+:94441000-94447718	NONMMUG045384.3	-	-	-	lncRNA	0.72532	1.1034	0.68571	0.40736	0.41053	0.33861
NONMMUT060222.2	-1.08067790789684	0.0283667	down	7:+:24268795-24270165	MERGE.39151	7:+:24268472-24270165	7:+:24268795-24270165	NONMMUG037427.2	-	-	-	lncRNA	0.48451	0.62053	0.76603	0.20054	0.27976	0.38632
NONMMUT048277.2	-1.0785247591876	0.0090517	down	4:+:99277582-99280800	MERGE.31375	4:+:99277582-99284872	4:+:99277582-99280800	NONMMUG029937.2	-	-	-	lncRNA	1.51118	1.93451	1.09814	0.65056	0.72857	0.70698
NONMMUT091572.1	-1.07544847167243	0.0447858	down	13:-:62410724-62411997	MERGE.11566	13:-:62410724-62411997	13:-:62410724-62411997	NONMMUG057036.1	-	-	-	lncRNA	0.5214	0.96456	0.8624	0.51554	0.22	0.37079
MERGE.23255.2	-1.07184111040046	0.0216481	down	2:-:6539705-7396198	MERGE.23255	2:-:6539694-7509563	-	-	-	-	-	-	3.08504	2.00512	3.88286	1.80315	1.37217	1.05615
NONMMUT086273.1	-1.06928119901933	0.0289679	down	12:+:11522820-11524208	MERGE.8730	12:+:11522820-11524208	12:+:11522820-11524208	NONMMUG053693.1	-	-	-	lncRNA	0.77713	1.15692	0.77937	0.27492	0.4142	0.61834
NONMMUT082615.1	-1.06733086856197	0.00705321	down	10:-:110265537-110266192	MERGE.5101	10:-:110265537-110266192	10:-:110265537-110266192	NONMMUG051413.1	-	-	-	lncRNA	4.40904	5.2595	4.03932	2.3517	1.59661	2.61853
NONMMUT057097.2	-1.06581183113961	0.0278077	down	6:+:55684571-55694574	MERGE.37037	6:+:55684571-55694574	6:+:55684571-55694574	NONMMUG035436.2	-	-	-	lncRNA	0.76038	0.57709	0.48827	0.27975	0.28369	0.27528
NONMMUT027505.2	-1.06416608007293	0.0434595	down	16:-:85453259-85456305	MERGE.17812	16:-:85421533-85553943	16:-:85453259-85456305	NONMMUG017051.2	-	-	-	lncRNA	1.26717	1.4012	0.71586	0.36093	0.45993	0.81275
NONMMUT085008.1	-1.06399967671615	0.0184751	down	11:-:29841987-29842924	MERGE.6004	11:-:29841987-29842924	11:-:29841987-29842924	NONMMUG052955.1	-	-	-	lncRNA	0.77162	1.22217	0.90089	0.3888	0.41126	0.52053
NONMMUT086016.1	-1.06215079225485	0.0271571	down	11:-:117583375-117584513	NONMMUG053533.1	11:-:117583375-117584513	11:-:117583375-117584513	NONMMUG053533.1	-	-	-	lncRNA	0.729	0.77458	0.6809	0.48277	0.22018	0.36446
NONMMUT090360.1	-1.0612714285104	0.02863	down	13:+:83829649-83830381	MERGE.11941	13:+:83829649-83830381	13:+:83829649-83830381	NONMMUG056287.1	-	-	-	lncRNA	1.39711	2.14932	2.16018	0.64598	0.74463	1.36702
NONMMUT082633.1	-1.05922736662505	0.0128329	down	10:-:110312911-110313746	MERGE.5116	10:-:110312911-110313746	10:-:110312911-110313746	NONMMUG051428.1	-	-	-	lncRNA	9.27008	6.21888	6.51316	3.80033	2.48804	4.24645
NONMMUT037408.2	-1.05783523237324	0.0154962	down	2:+:58616840-58624947	MERGE.24281	2:+:58567238-58792971	2:+:58616840-58624947	NONMMUG023067.3	-	-	-	lncRNA	2.44216	2.4404	2.75624	0.8386	1.30163	1.54374
NONMMUT082622.1	-1.05497303106329	0.00517677	down	10:-:110287032-110287818	MERGE.5107	10:-:110287032-110288648	10:-:110287032-110287818	NONMMUG051419.1	-	-	-	lncRNA	3.56963	4.54418	3.85968	1.53326	1.8182	2.38274
NONMMUT043195.2	-1.05449440732302	0.0360051	down	3:-:57953655-57958225	MERGE.27917	3:-:57953655-58164086	3:-:57953655-57958225	NONMMUG026680.3	-	-	-	lncRNA	0.57031	0.35048	0.7071	0.20054	0.25286	0.29235
NONMMUT089096.1	-1.05001495738725	0.00685338	down	12:-:111476340-111477322	MERGE.10370	12:-:111476311-111481681	12:-:111476340-111477322	NONMMUG055492.1	-	-	-	lncRNA	1.80201	1.6668	2.07103	0.74585	0.8704	1.03392
MERGE.1651.1	-1.04315130277701	0.0350607	down	1:-:111714468-111717777	MERGE.1651	1:-:111714468-111717777	-	-	-	-	-	-	4.00116	1.92766	1.95742	1.57359	1.0919	0.97738
MERGE.47637.1	-1.04311435441022	0.0120521	down	9:-:124322296-124325829	MERGE.47637	9:-:124322296-124325829	-	-	-	-	-	-	5.49014	2.90214	3.12264	1.83691	1.8158	1.74579
NONMMUT022799.2	-1.04197928917711	0.0495599	down	15:+:12351694-12362238	MERGE.14400	15:+:12351694-12362238	15:+:12351694-12362238	NONMMUG014093.2	-	-	-	lncRNA	0.60661	0.44478	0.86428	0.31774	0.20823	0.37222
NONMMUT103167.1	-1.0418030174556	0.0137552	down	18:+:26048614-26049617	MERGE.20857	18:+:26048614-26049617	18:+:26048614-26049617	NONMMUG064510.1	-	-	-	lncRNA	1.97108	2.40083	1.38399	0.91281	0.80812	0.98378
NONMMUT110758.1	-1.04109431003788	0.0489067	down	3:+:26344477-26347172	MERGE.27296	3:+:26330822-26347172	3:+:26344477-26347172	NONMMUG026213.3	-	-	-	lncRNA	0.56978	0.84733	0.39554	0.3286	0.1751	0.36636
MERGE.3749.1	-1.04020958806804	0.00954814	down	10:-:30643468-30803107	MERGE.3749	10:-:30643468-30803107	-	-	-	-	-	-	5.40426	9.22957	8.98901	3.41273	4.33441	3.72802
MERGE.31039.2	-1.03829475534114	0.00777458	down	4:-:62189450-62208420	MERGE.31039	4:-:62189314-62208547	-	-	-	-	-	-	2.94403	5.05618	3.86063	1.72155	2.02427	1.97638
MERGE.38603.14	-1.03812898844642	0.00179012	down	6:-:136044196-136173511	MERGE.38603	6:-:135713233-136173511	-	-	-	-	-	-	4.67781	5.53622	4.53139	2.59685	2.27102	2.28038
NONMMUT083442.1	-1.03097684880401	0.0420253	down	11:+:30904199-30905678	MERGE.6064	11:+:30904199-30905678	11:+:30904199-30905678	NONMMUG051958.1	-	-	-	lncRNA	0.44883	0.69192	0.37118	0.31994	0.19935	0.19344
NONMMUT112744.1	-1.02799585251592	0.0258027	down	3:-:17707078-17708839	NONMMUG070629.1	3:-:17707078-17708839	3:-:17707078-17708839	NONMMUG070629.1	-	-	-	lncRNA	0.59691	0.59906	0.81612	0.30341	0.22605	0.45495
NONMMUT115130.1	-1.02429333292523	0.0130769	down	4:+:78223599-78224277	MERGE.31199	4:+:78223599-78224277	4:+:78223599-78224277	NONMMUG072184.1	-	-	-	lncRNA	2.09927	2.7611	3.42658	1.59718	1.17319	1.18059
NONMMUT090351.1	-1.02164271794921	0.0154058	down	13:+:83798243-83799097	MERGE.11933	13:+:83798243-83799413	13:+:83798243-83799097	NONMMUG056279.1	-	-	-	lncRNA	1.23012	1.69522	1.88974	0.80392	0.87993	0.61946
MERGE.40818.97	-1.0209670463241	0.0158774	down	7:-:59483223-59550846	MERGE.40818	7:-:59180156-60140219	-	-	-	-	-	-	16.1124	13.6818	20.8051	5.83072	8.84906	11.319
NONMMUT045300.2	-1.01970989783031	0.0110547	down	3:+:131123910-131140844	NONMMUG027953.2	3:+:131123910-131140844	3:+:131123910-131140844	NONMMUG027953.2	-	-	-	lncRNA	0.52063	0.62756	0.56763	0.31267	0.33462	0.20591
NONMMUT106077.1	-1.01636895866571	0.030771	down	19:-:27187981-27190881	NONMMUG066304.1	19:-:27187981-27190881	19:-:27187981-27190881	NONMMUG066304.1	-	-	-	lncRNA	0.38163	0.51592	0.7686	0.32644	0.2034	0.25659
NONMMUT115132.1	-1.01370857494646	0.0182977	down	4:+:78225506-78226122	MERGE.31201	4:+:78225506-78226122	4:+:78225506-78226122	NONMMUG072186.1	-	-	-	lncRNA	1.83921	2.63	3.11623	0.94073	1.36281	1.32242
NONMMUT116982.1	-1.00852805671693	0.0303745	down	4:-:95953007-95953778	MERGE.31331	4:-:95953007-95953778	4:-:95953007-95953778	NONMMUG073373.1	-	-	-	lncRNA	0.78875	0.8367	0.81624	0.277	0.4586	0.46356
MERGE.14210.6	-1.00443827849899	0.0277788	down	14:-:121542039-121743150	MERGE.14210	14:-:121540542-121797734	-	-	-	-	-	-	1.21839	1.31584	0.75232	0.70875	0.35951	0.59952
MERGE.49069.3	-1.00249045123885	0.0327952	down	X:-:150645304-150657372	MERGE.49069	X:-:150645304-150657583	-	-	-	-	-	-	10.1274	4.2833	6.84545	4.49667	2.98503	3.18644
NONMMUT078418.1	-1.00210169757534	0.00422203	down	1:-:111803632-111804587	MERGE.1661	1:-:111803632-111804587	1:-:111803632-111804587	NONMMUG048704.1	-	-	-	lncRNA	3.90848	5.0098	4.66466	2.04511	1.97513	2.74015
NONMMUT108725.1	-1.00129056697292	0.0318262	down	2:-:17056592-17057485	NONMMUG067971.1	2:-:17056592-17057485	2:-:17056592-17057485	NONMMUG067971.1	-	-	-	lncRNA	0.75851	1.09259	0.70485	0.34171	0.52803	0.36827
Table 3-the detailed information of all upregulated mRNAs
ID	logFC	Pvalue	regulation	pos_info	track_gene	gene_pos	ref_pos_info	ensembl	entrez	uniprot	symbol	description	C|C1	C|C2	C|C3	G|G1	G|G2	G|G3
ENSMUST00000106332	13.6457	1.10545e-06	up	7:+:126950966-126970270	MERGE.41644	7:+:126928879-126970606	7:+:126950966-126970270	ENSMUSG00000030683	233878	A0A0U1RNQ8,D3YY14	Sez6l2	seizure related 6 homolog like 2 [Source:MGI Symbol;Acc:MGI:2385295]	0	0	0	27.223	33.5484	43.7972
ENSMUST00000088086	13.3393	1.42923e-07	up	2:-:166073920-166155285	MERGE.26566	2:-:166072889-166155663	2:-:166073920-166155285	ENSMUSG00000006800	72043	Q6ZPV3,Q8CFG0	Sulf2	sulfatase 2 [Source:MGI Symbol;Acc:MGI:1919293]	0	0	0	22.1318	18.79	19.5054
ENSMUST00000018122	13.2507	1.84766e-07	up	6:-:23262823-23839225	MERGE.36317	6:-:23262675-23839421	6:-:23262823-23839225	ENSMUSG00000017978	320405	E9Q5C0,E9PVF7,E9Q835,S4R1C6,F6SH36	Cadps2	Ca2+-dependent activator protein for secretion 2 [Source:MGI Symbol;Acc:MGI:2443963]	0	0	0	17.493	15.3608	14.4298
ENSMUST00000173888	12.642	1.0155e-06	up	5:-:134239513-134295608	MERGE.35535	5:-:134237834-134314760	5:-:134239513-134295608	ENSMUSG00000060261	14886	G3UY14,G3UX27,G3UZU4,G3UYJ6,G3UWV2,Q3UHU8,G3UYD7,G3UYD0	Gtf2i	general transcription factor II I [Source:MGI Symbol;Acc:MGI:1202722]	0	0	0	14.099	21.4058	17.2182
ENSMUST00000122356	12.2312	0.000666844	up	5:+:81309912-81795216	MERGE.34310	5:+:81020138-81827823	5:+:81309912-81795216	ENSMUSG00000037605	319387	D6RFB0,D3Z3X6,D3Z6H9,D3Z6J2,D3YWR3,D3YVT9,D3YTW7,D3YWB1,D3YU23,D3Z6H7,D3Z4S7,D3Z5M6,F6WMY5,D3Z3G4,K3W4M8,D3Z634,D3Z593,D3Z4V0	Adgrl3	adhesion G protein-coupled receptor L3 [Source:MGI Symbol;Acc:MGI:2441950]	0	0	0	18.7995	6.91233	3.30656
ENSMUST00000122037	12.0141	1.16831e-05	up	5:+:81309912-81795216	MERGE.34310	5:+:81020138-81827823	5:+:81309912-81795216	ENSMUSG00000037605	319387	D6RFB0,D3Z3X6,D3Z6H9,D3Z6J2,D3YWR3,D3YVT9,D3YTW7,D3YWB1,D3YU23,D3Z6H7,D3Z4S7,D3Z5M6,F6WMY5,D3Z3G4,K3W4M8,D3Z634,D3Z593,D3Z4V0	Adgrl3	adhesion G protein-coupled receptor L3 [Source:MGI Symbol;Acc:MGI:2441950]	0	0	0	9.48203	4.42331	7.45446
ENSMUST00000046463	11.9791	1.82118e-07	up	15:+:79690895-79721478	MERGE.15503	15:+:79690895-79721494	15:+:79690895-79721478	ENSMUSG00000042535	14904	O08582	Gtpbp1	GTP binding protein 1 [Source:MGI Symbol;Acc:MGI:109443]	0	0	0	9.07564	8.54805	9.5417
ENSMUST00000060274	11.8574	1.03636e-06	up	12:+:111166548-111267144	MERGE.10361	12:+:111165338-111267155	12:+:111166548-111267144	ENSMUSG00000021277	22031	Q60803,D3Z343,Q3UHJ1	Traf3	TNF receptor-associated factor 3 [Source:MGI Symbol;Acc:MGI:108041]	0	0	0	3.256	4.71475	4.44842
ENSMUST00000197470	11.4383	5.87443e-05	up	3:+:107101146-107107737	MERGE.29111	3:+:107101146-107115005	3:+:107101146-107107737	ENSMUSG00000040724	16490	Q3USK9,P63141	Kcna2	potassium voltage-gated channel, shaker-related subfamily, member 2 [Source:MGI Symbol;Acc:MGI:96659]	0	0	0	3.06187	4.18924	8.615
ENSMUST00000114573	11.4377	3.40394e-05	up	9:-:45937875-45954977	MERGE.45887	9:-:45937857-45955247	9:-:45937875-45954977	ENSMUSG00000034908	214597	F7DFH5,F6TVH9,F6SS13,E0CXC7,F7CNB6,F7DF36,F6SV01,F7B6N2	Sidt2	SID1 transmembrane family, member 2 [Source:MGI Symbol;Acc:MGI:2446134]	0	0	0.02416	9.99005	13.9392	15.4564
ENSMUST00000038794	11.3927	2.49989e-06	up	17:-:56186682-56218889	MERGE.19691	17:-:56186572-56218889	17:-:56186682-56218889	ENSMUSG00000001229	224897	Q8BVG4	Dpp9	dipeptidylpeptidase 9 [Source:MGI Symbol;Acc:MGI:2443967]	0	0	0	7.84397	5.01535	5.02583
ENSMUST00000105661	11.1202	0.000217624	up	4:+:152096719-152115390	MERGE.32825	4:+:152072498-152115400	4:+:152096719-152115390	ENSMUSG00000039713	269608	Q66T02,B1AS67	Plekhg5	pleckstrin homology domain containing, family G (with RhoGef domain) member 5 [Source:MGI Symbol;Acc:MGI:2652860]	0	0	0	2.48478	9.51839	3.58798
ENSMUST00000155907	10.8502	3.19153e-07	up	15:-:94320334-94404258	ENSMUSG00000022449	15:-:94270163-94465418	15:-:94320334-94404258	ENSMUSG00000022449	223838	Q3UQW9,P59511	Adamts20	a disintegrin-like and metallopeptidase (reprolysin type) with thrombospondin type 1 motif, 20 [Source:MGI Symbol;Acc:MGI:2660628]	0	0	0	2.01189	1.93448	2.14533
ENSMUST00000107165	10.6859	0.00713962	up	7:+:96211671-96908554	MERGE.40725	7:+:96171246-96911093	7:+:96211671-96908554	ENSMUSG00000048078	23966	F6UP10,D3YVP2	Tenm4	teneurin transmembrane protein 4 [Source:MGI Symbol;Acc:MGI:2447063]	0	0	0	4.25671	1.38205	0.26193
ENSMUST00000205303	10.6037	0.0127775	up	7:+:56050877-56231132	MERGE.39933	7:+:56050196-56231800	7:+:56050877-56231132	ENSMUSG00000030451	15204	A0A0U1RPZ3,Q4U2R1	Herc2	HECT and RLD domain containing E3 ubiquitin protein ligase 2 [Source:MGI Symbol;Acc:MGI:103234]	0	0	19.4901	27.2146	17.6729	23.7971
ENSMUST00000032220	10.5471	0.0128943	up	6:-:124958816-124965448	MERGE.38366	6:-:124958413-124965538	6:-:124958816-124965448	ENSMUSG00000030127	26894	D3Z0S0,D3YVI6,D3Z440	Cops7a	COP9 signalosome subunit 7A [Source:MGI Symbol;Acc:MGI:1349400]	0	0	0	16.569	15.1577	1.00053
ENSMUST00000085374	10.4221	0.0201215	up	7:+:45163921-45176138	MERGE.39772	7:+:45163617-45176151	7:+:45163921-45176138	ENSMUSG00000070570	72961	Q7TQH3,Q3TXX4	Slc17a7	solute carrier family 17 (sodium-dependent inorganic phosphate cotransporter), member 7 [Source:MGI Symbol;Acc:MGI:1920211]	310.977	0	0.0055	327.176	330.748	311.284
ENSMUST00000119385	10.3555	0.000186106	up	5:+:81309912-81795216	MERGE.34310	5:+:81020138-81827823	5:+:81309912-81795216	ENSMUSG00000037605	319387	D6RFB0,D3Z3X6,D3Z6H9,D3Z6J2,D3YWR3,D3YVT9,D3YTW7,D3YWB1,D3YU23,D3Z6H7,D3Z4S7,D3Z5M6,F6WMY5,D3Z3G4,K3W4M8,D3Z634,D3Z593,D3Z4V0	Adgrl3	adhesion G protein-coupled receptor L3 [Source:MGI Symbol;Acc:MGI:2441950]	0	0.01285	0	3.28844	7.34732	3.16352
ENSMUST00000109923	10.2787	0.000746337	up	13:-:55473429-55488111	MERGE.11413	13:-:55453961-55488111	13:-:55473429-55488111	ENSMUSG00000034675	56320	Q3TRK3,Q9QXS6,F7CPL2	Dbn1	drebrin 1 [Source:MGI Symbol;Acc:MGI:1931838]	0	0	0	1.16376	5.34376	5.12211
ENSMUST00000114499	10.2449	9.59799e-06	up	X:+:73342621-73359080	MERGE.48255	X:+:73342621-73359080	X:+:73342621-73359080	ENSMUSG00000031365	27081	Q9D3I9,Q3UQ14,G3X904	Zfp275	zinc finger protein 275 [Source:MGI Symbol;Acc:MGI:1350985]	0	0	0	1.9567	1.55405	1.0228
ENSMUST00000079031	10.1651	0.00579526	up	4:+:155891875-155907251	MERGE.32959	4:+:155891822-155907251	4:+:155891875-155907251	ENSMUSG00000029033	140500	Q8C8T5,A2ADA6,Q6NXL5	Acap3	ArfGAP with coiled-coil, ankyrin repeat and PH domains 3 [Source:MGI Symbol;Acc:MGI:2153589]	0	0	0.00376	1.49868	12.4744	1.47773
ENSMUST00000097342	9.9165	0.00450941	up	17:+:34898954-34914044	MERGE.19278	17:+:34898469-34914052	17:+:34898954-34914044	ENSMUSG00000013787	110147	A2CG76,A2CG77,G3UYH7,H3BIW5	Ehmt2	euchromatic histone lysine N-methyltransferase 2 [Source:MGI Symbol;Acc:MGI:2148922]	0.09498	0	0	11.0345	11.0282	2.69628
ENSMUST00000100750	9.87894	0.0144501	up	X:-:74026592-74085669	MERGE.48290	X:-:74026025-74136187	X:-:74026592-74085669	ENSMUSG00000031393	17257	D3Z7U4,D3YY81	Mecp2	methyl CpG binding protein 2 [Source:MGI Symbol;Acc:MGI:99918]	0	0	17.6982	16.0658	16.6514	17.4525
ENSMUST00000107624	9.77958	4.49072e-06	up	11:-:96953341-96977711	MERGE.7672	11:-:96953340-96982959	11:-:96953341-96977711	ENSMUSG00000018678	78912	Q3UTN3,Q8C5J0,Q8BNQ4	Sp2	Sp2 transcription factor [Source:MGI Symbol;Acc:MGI:1926162]	0	0	0	2.37991	2.60752	1.63998
ENSMUST00000118287	9.61487	9.22618e-05	up	15:+:99303284-99317007	MERGE.16074	15:+:99295087-99317119	15:+:99303284-99317007	ENSMUSG00000023007	54614	D6RD12,E9QMI6,E9QP07,F6W479,F6XW22,F6QF44,Q80W14,D3Z4N6,D3Z1Y9	Prpf40b	PRP40 pre-mRNA processing factor 40 homolog B (yeast) [Source:MGI Symbol;Acc:MGI:1925583]	0	0	0	2.3822	2.77215	1.02476
ENSMUST00000035682	9.57827	0.000353696	up	16:+:17069696-17086736	MERGE.16534	16:+:17069696-17087045	16:+:17069696-17086736	ENSMUSG00000022773	106369	Q810N0,Q9ESC7,D3YZQ1,D3Z104,D3YU87	Ypel1	yippee-like 1 (Drosophila) [Source:MGI Symbol;Acc:MGI:1913303]	0	0.17547	0	7.37512	7.50467	7.34693
ENSMUST00000035110	9.53863	6.73571e-07	up	9:-:121784016-121792507	MERGE.47544	9:-:121783917-121792507	9:-:121784016-121792507	ENSMUSG00000032523	74770	Q9D1G3	Hhatl	hedgehog acyltransferase-like [Source:MGI Symbol;Acc:MGI:1922020]	0	0	0	3.02221	2.79258	3.1232
ENSMUST00000036004	9.51701	5.68993e-06	up	15:+:103240432-103244955	MERGE.16228	15:+:103240432-103244955	15:+:103240432-103244955	ENSMUSG00000046434	545091,15382	Q3UK83,P49312,Q5EBP8	Hnrnpa1	heterogeneous nuclear ribonucleoprotein A1 [Source:MGI Symbol;Acc:MGI:104820]	0	0	0	3.75091	2.12278	2.92562
ENSMUST00000123766	9.51576	0.00242424	up	13:+:73467197-73516422	MERGE.11767	13:+:73467197-73516422	13:+:73467197-73516422	ENSMUSG00000021608	210992	D6RE48,D6RFA8	Lpcat1	lysophosphatidylcholine acyltransferase 1 [Source:MGI Symbol;Acc:MGI:2384812]	0	0	0	3.12235	0.43854	2.71135
ENSMUST00000002412	9.44543	0.0232987	up	8:-:70093085-70120873	MERGE.43342	8:-:70093085-70120873	8:-:70093085-70120873	ENSMUSG00000002341	13004	A0A0R4IZX5,P55066	Ncan	neurocan [Source:MGI Symbol;Acc:MGI:104694]	31.3746	0	0	41.0828	33.3007	22.2887
ENSMUST00000023652	9.43579	3.17315e-05	up	16:-:87896196-88056176	MERGE.17845	16:-:87896196-88290339	16:-:87896196-88056176	ENSMUSG00000022935	14805	Q8BRT2,F6Z3M4,F6QF13,E9Q2Y1	Grik1	glutamate receptor, ionotropic, kainate 1 [Source:MGI Symbol;Acc:MGI:95814]	0	0	0	1.28608	1.99072	3.03794
ENSMUST00000020770	9.42525	1.5429e-06	up	11:-:5704326-5707667	MERGE.5702	11:-:5703983-5780260	11:-:5704326-5707667	ENSMUSG00000020477	64660	Q9CQV5	Mrps24	mitochondrial ribosomal protein S24 [Source:MGI Symbol;Acc:MGI:1928142]	0	0	0	6.45889	8.49281	7.25957
ENSMUST00000015160	9.39875	0.000375513	up	8:+:122775505-122817880	MERGE.45386	8:+:122775505-122822589	8:+:122775505-122817880	ENSMUSG00000015016	257633	Q3URE1	Acsf3	acyl-CoA synthetase family member 3 [Source:MGI Symbol;Acc:MGI:2182591]	0	0	0	1.94565	5.04209	1.24588
ENSMUST00000111831	9.35495	0.0121141	up	2:-:77411100-77816816	MERGE.24727	2:-:77410634-77819639	2:-:77411100-77816816	ENSMUSG00000027016	241494	Q80ZR3,Q8BM98,G5E8Y8	Zfp385b	zinc finger protein 385B [Source:MGI Symbol;Acc:MGI:2444734]	0	0	0	5.5198	3.40467	0.31938
ENSMUST00000111145	9.31902	4.74368e-06	up	5:+:135994811-136032864	MERGE.35602	5:+:135994800-136032872	5:+:135994811-136032864	ENSMUSG00000004947	74198	Q69ZH4,A0A0G2JDR7,Q8R3P2	Dtx2	deltex 2, E3 ubiquitin ligase [Source:MGI Symbol;Acc:MGI:1921448]	0	0	0	2.26696	2.11247	1.47568
ENSMUST00000156623	9.22285	0.0327838	up	2:+:174327699-174346502	MERGE.26741	2:+:174284320-174346744	2:+:174327699-174346502	ENSMUSG00000027523	14683	A6PW70,A6PW71,Q6R0H6,A2A610	Gnas	GNAS (guanine nucleotide binding protein, alpha stimulating) complex locus [Source:MGI Symbol;Acc:MGI:95777]	321.611	0	0	207.27	115.761	213.616
ENSMUST00000161938	9.15993	0.00669531	up	5:-:124119747-124187182	MERGE.35316	5:-:124118690-124249760	5:-:124119747-124187182	ENSMUSG00000029406	19679	Q3TPA5,E0CXR4,E9PYJ7	Pitpnm2	phosphatidylinositol transfer protein, membrane-associated 2 [Source:MGI Symbol;Acc:MGI:1336192]	1.97463	0	0	11.6602	12.2345	7.30862
ENSMUST00000197452	9.15203	0.00906611	up	5:-:140620578-140649025	MERGE.35784	5:-:140620578-140649031	5:-:140620578-140649025	ENSMUSG00000036565	78339	A0A0G2JGJ4	Ttyh3	tweety homolog 3 (Drosophila) [Source:MGI Symbol;Acc:MGI:1925589]	5.8519	0	0	19.4268	17.0761	16.6952
ENSMUST00000171108	9.13026	0.0325494	up	11:+:60140082-60199195	MERGE.6545	11:+:60105013-60199197	11:+:60140082-60199195	ENSMUSG00000062115	19377	Q61818,B1AU85	Rai1	retinoic acid induced 1 [Source:MGI Symbol;Acc:MGI:103291]	0.00777	0	0	0.17579	3.77646	2.60577
ENSMUST00000020695	9.11952	0.000732757	up	11:-:8431652-8664535	MERGE.5758	11:-:8431652-8664540	11:-:8431652-8664535	ENSMUSG00000020422	319939	Q8BWF4,Q5SSZ5	Tns3	tensin 3 [Source:MGI Symbol;Acc:MGI:2443012]	0.00185	0.08211	0	3.04549	5.02306	2.72022
ENSMUST00000075159	8.97871	0.0110144	up	5:-:76212177-76304548	MERGE.34256	5:-:76209868-76304792	5:-:76212177-76304548	ENSMUSG00000029238	12753	Q3UWG6,O08785	Clock	circadian locomotor output cycles kaput [Source:MGI Symbol;Acc:MGI:99698]	0	0	4.83984	8.70139	6.0246	8.68872
ENSMUST00000121137	8.96909	5.83702e-06	up	15:+:75704280-75714408	ENSMUSG00000022580	15:+:75704280-75714410	15:+:75704280-75714408	ENSMUSG00000022580	14787	Q5DTT9,Q61085,E9Q7Q7,Q80WU2	Rhpn1	rhophilin, Rho GTPase binding protein 1 [Source:MGI Symbol;Acc:MGI:1098783]	0	0	0	1.86665	1.88032	1.25402
ENSMUST00000007961	8.91346	0.00624498	up	14:+:25459267-25664719	MERGE.12914	14:+:25459185-25668572	14:+:25459267-25664719	ENSMUSG00000007817	328365	Q3V215,E0CX95	Zmiz1	zinc finger, MIZ-type containing 1 [Source:MGI Symbol;Acc:MGI:3040693]	0	0	0	0.51509	2.71966	0.21749
ENSMUST00000144942	8.84403	1.78465e-06	up	11:-:60200463-60210465	MERGE.6549	11:-:60199089-60222581	11:-:60200463-60210465	ENSMUSG00000020538	20787	A0A0A0MQK3,F6XZS9	Srebf1	sterol regulatory element binding transcription factor 1 [Source:MGI Symbol;Acc:MGI:107606]	0	0	0	0.9856	0.99367	1.26611
ENSMUST00000196740	8.79685	2.00147e-06	up	5:+:30647941-30658244	MERGE.33468	5:+:30647933-30659729	5:+:30647941-30658244	ENSMUSG00000029175	74919	A0A0G2JEP3,D6RHL1,D6RFU7,Q8VE96	Slc35f6	solute carrier family 35, member F6 [Source:MGI Symbol;Acc:MGI:1922169]	0	0	0	1.51815	1.90756	1.61875
ENSMUST00000120690	8.78729	7.67084e-05	up	9:-:79768943-79793507	MERGE.46659	9:-:79768252-79793507	9:-:79768943-79793507	ENSMUSG00000032328	69981	D3YVV1,Q8VEK0	Tmem30a	transmembrane protein 30A [Source:MGI Symbol;Acc:MGI:106402]	0	0	0	1.57082	0.57348	0.8367
ENSMUST00000037401	8.7745	0.0146135	up	2:+:156196642-156309952	MERGE.26301	2:+:156196466-156375638	2:+:156196642-156309952	ENSMUSG00000038116	228829	Q8BLG0,A2AV92	Phf20	PHD finger protein 20 [Source:MGI Symbol;Acc:MGI:2444148]	0	3.10037	0	10.6444	10.4011	3.54311
ENSMUST00000146017	8.70769	0.000477126	up	7:+:126950584-126958285	MERGE.41644	7:+:126928879-126970606	7:+:126950584-126958285	ENSMUSG00000030683	233878	A0A0U1RNQ8,D3YY14	Sez6l2	seizure related 6 homolog like 2 [Source:MGI Symbol;Acc:MGI:2385295]	0	0	0	2.28091	5.76706	1.38103
ENSMUST00000090359	8.68828	0.0121705	up	14:-:26413400-26533618	MERGE.12835	14:-:26413168-26534931	14:-:26413400-26533618	ENSMUSG00000021870	83997	D3Z0N1,F6UV57,H7BX64,F8WIH0,F6WY34,D3Z7V3,F6YCM8,D3YV81	Slmap	sarcolemma associated protein [Source:MGI Symbol;Acc:MGI:1933549]	0	7.79608	0	13.292	9.22891	13.0363
ENSMUST00000049022	8.67718	3.53851e-05	up	13:+:49187485-49196244	MERGE.11275	13:+:49187485-49196244	13:+:49187485-49196244	ENSMUSG00000037966	18081	D3YW25,D6RFN5,O70131	Ninj1	ninjurin 1 [Source:MGI Symbol;Acc:MGI:1196617]	0	0	0	3.53872	2.89567	1.65215
ENSMUST00000127929	8.61056	7.79383e-06	up	17:+:31386254-31476159	ENSMUSG00000041119	17:+:31386234-31476310	17:+:31386254-31476159	ENSMUSG00000041119	18585	D3YTQ4,D6RGP8,F7APE3,F6ZAU1,D6RH57,D6RFN9,D6REE8,D3Z408	Pde9a	phosphodiesterase 9A [Source:MGI Symbol;Acc:MGI:1277179]	0	0	0	1.42163	1.21696	2.09686
ENSMUST00000028804	8.57324	0.0108763	up	2:+:131186949-131198495	MERGE.25722	2:+:131186949-131198497	2:+:131186949-131198495	ENSMUSG00000027330	12531	Q3TZX9,Q9DBN8,P30306	Cdc25b	cell division cycle 25B [Source:MGI Symbol;Acc:MGI:99701]	0	0	0	2.45755	1.85293	0.17609
ENSMUST00000110909	8.48626	0.0204923	up	8:+:11728105-11827149	MERGE.42251	8:+:11728105-11835219	8:+:11728105-11827149	ENSMUSG00000031511	54126	Q9ES28,D3Z0V2	Arhgef7	Rho guanine nucleotide exchange factor (GEF7) [Source:MGI Symbol;Acc:MGI:1860493]	14.0721	0	0	15.6961	13.4551	16.3052
ENSMUST00000107353	8.4587	0.0142817	up	7:+:80993681-81045164	MERGE.40322	7:+:80993681-81045438	7:+:80993681-81045164	ENSMUSG00000005621	233410	Q52KI9,Q8BHZ4	Zfp592	zinc finger protein 592 [Source:MGI Symbol;Acc:MGI:2443541]	0	5.18601	0	5.49686	6.27512	5.86946
ENSMUST00000034197	8.44762	0.0235894	up	8:+:110919922-110972480	MERGE.44240	8:+:110919922-110974034	8:+:110919922-110972480	ENSMUSG00000031749	20444	D3Z3V2,Q11204	St3gal2	ST3 beta-galactoside alpha-2,3-sialyltransferase 2 [Source:MGI Symbol;Acc:MGI:99427]	20.4404	0	0	20.8407	16.6478	17.4472
ENSMUST00000109994	8.37254	0.0166284	up	13:+:54949411-55006018	MERGE.11386	13:+:54949411-55006018	13:+:54949411-55006018	ENSMUSG00000025876	107448	F7CVI0,F6TGW0	Unc5a	unc-5 homolog A (C. elegans) [Source:MGI Symbol;Acc:MGI:894682]	9.92626	0	0	16.6753	14.7634	11.5991
ENSMUST00000178474	8.36235	0.0234399	up	1:-:125392906-125435547	MERGE.1738	1:-:125392905-125435727	1:-:125392906-125435547	ENSMUSG00000026341	74117	Q3TGW0,A0A087WQ83,Q99JY9	Actr3	ARP3 actin-related protein 3 [Source:MGI Symbol;Acc:MGI:1921367]	30.0625	0	0	24.8142	34.9097	24.9181
ENSMUST00000035645	8.35497	0.0252585	up	4:+:43381979-43427088	MERGE.30675	4:+:43381979-43427088	4:+:43381979-43427088	ENSMUSG00000035969	100213	G8JL85,B0R002,B0R000,B0R004,B0QZZ9,Q3V1Z0,G3UXJ5,B0R003,B0R001,G3UYW4	Rusc2	RUN and SH3 domain containing 2 [Source:MGI Symbol;Acc:MGI:2140371]	6.76278	0	0	16.8883	12.2551	4.63471
ENSMUST00000079594	8.34971	0.0276312	up	17:+:24352046-24410201	MERGE.18835	17:+:24351950-24410201	17:+:24352046-24410201	ENSMUSG00000024130	27410	Q3V3M9,Q6AXE3,Q8R420	Abca3	ATP-binding cassette, sub-family A (ABC1), member 3 [Source:MGI Symbol;Acc:MGI:1351617]	13.802	0	0	7.18711	14.6038	15.2458
ENSMUST00000166360	8.30558	0.0138481	up	10:-:78271563-78351700	MERGE.4453	10:-:78269178-78352489	10:-:78271563-78351700	ENSMUSG00000001211	28169	D3YTN7,D3YV65,Q9D517,D3Z1M6,D3YUW0	Agpat3	1-acylglycerol-3-phosphate O-acyltransferase 3 [Source:MGI Symbol;Acc:MGI:1336186]	7.5291	0	0	14.7592	11.8134	12.7371
ENSMUST00000058667	8.27508	0.027959	up	7:+:44442485-44463351	MERGE.39692	7:+:44429018-44463351	7:+:44442485-44463351	ENSMUSG00000047085	272381	D3YZP3,P0C192,D3Z2D1	Lrrc4b	leucine rich repeat containing 4B [Source:MGI Symbol;Acc:MGI:3027390]	19.4648	0	0	24.9105	35.852	10.5523
ENSMUST00000088585	8.26235	0.000676504	up	1:+:12718529-12860377	ENSMUSG00000016918	1:+:12692277-12861192	1:+:12718529-12860377	ENSMUSG00000016918	240725	A0A087WR86,Q8K007	Sulf1	sulfatase 1 [Source:MGI Symbol;Acc:MGI:2138563]	0	0	0.02443	1.36249	0.75511	1.96942
ENSMUST00000094154	8.24465	0.000599464	up	7:-:99345389-99353239	MERGE.40569	7:-:99345376-99353239	7:-:99345389-99353239	ENSMUSG00000070436	12406	Q3TJK3,P19324	Serpinh1	serine (or cysteine) peptidase inhibitor, clade H, member 1 [Source:MGI Symbol;Acc:MGI:88283]	0	0	0.10942	4.64094	3.03694	2.66259
ENSMUST00000014065	8.21073	0.0162472	up	7:+:30291753-30308367	MERGE.39438	7:+:30291728-30308389	7:+:30291753-30308367	ENSMUSG00000013921	76686	D3YXY6,B9EHT4,D3Z2W8,D3Z115	Clip3	CAP-GLY domain containing linker protein 3 [Source:MGI Symbol;Acc:MGI:1923936]	0.14258	0	29.3867	71.2204	68.9713	51.4243
ENSMUST00000084124	8.16464	9.01492e-06	up	4:-:149149991-149166707	MERGE.32696	4:-:149149691-149166771	4:-:149149991-149166707	ENSMUSG00000028961	110208	Q91YT9,Q9DCD0	Pgd	phosphogluconate dehydrogenase [Source:MGI Symbol;Acc:MGI:97553]	0	0	0	0.75064	1.22377	0.96808
ENSMUST00000055858	8.13863	1.67244e-05	up	7:+:44246722-44252319	MERGE.39679	7:+:44246722-44262785	7:+:44246722-44252319	ENSMUSG00000045411	668661	A0A087WQ29,A0A087WSJ7,Q3TE80,D3Z7R5,D3Z276,D3Z520	2410002F23Rik	RIKEN cDNA 2410002F23 gene [Source:MGI Symbol;Acc:MGI:1914226]	0.00698	0	0	1.67232	1.71186	1.20613
ENSMUST00000094549	8.1373	0.000937162	up	4:-:141113001-141139775	MERGE.32451	4:-:141113001-141139775	4:-:141113001-141139775	ENSMUSG00000040842	213491	Q6NXN1,A2AA85	Szrd1	SUZ RNA binding domain containing 1 [Source:MGI Symbol;Acc:MGI:1098672]	0	0	0	0.31951	0.51583	1.66699
ENSMUST00000138993	8.13679	0.000169013	up	7:+:29308012-29316888	MERGE.39402	7:+:29303951-29318243	7:+:29308012-29316888	ENSMUSG00000030584	29861	D3YYG6,F6UJZ6,F6YKQ9,D3YY44	Dpf1	D4, zinc and double PHD fingers family 1 [Source:MGI Symbol;Acc:MGI:1352748]	0	0	0	1.64121	1.88225	0.68165
ENSMUST00000174366	8.12698	0.00220837	up	17:+:35879825-35892625	MERGE.19320	17:+:35879819-35892670	17:+:35879825-35892625	ENSMUSG00000024422	69192	Q9CRI3,Q05BH3,G3X8X0,G3UXT5	Dhx16	DEAH (Asp-Glu-Ala-His) box polypeptide 16 [Source:MGI Symbol;Acc:MGI:1916442]	0	0	0	1.06804	0.19369	1.22385
ENSMUST00000097291	8.10265	0.0319064	up	17:-:66336986-66449750	MERGE.19890	17:-:66334389-66449750	17:-:66336986-66449750	ENSMUSG00000052105	68617	Q8BQ11,H3BL83,B8JJI7	Mtcl1	microtubule crosslinking factor 1 [Source:MGI Symbol;Acc:MGI:1915867]	1.09014	0	0	8.11598	4.23855	1.16894
ENSMUST00000106442	8.06825	0.00252197	up	7:-:123279271-123369886	MERGE.41572	7:-:123279218-123369915	7:-:123279271-123369886	ENSMUSG00000030766	70497	A0A0U1RPK6,E9QAJ9	Arhgap17	Rho GTPase activating protein 17 [Source:MGI Symbol;Acc:MGI:1917747]	0	0	0	0.18315	1.32218	0.85819
ENSMUST00000168887	8.06776	0.01441	up	17:-:78949405-79020816	MERGE.20136	17:-:78949405-79020816	17:-:78949405-79020816	ENSMUSG00000024070	75292	Q3UU38,D3Z6I0,D3YU02,Q8K1Y2,Q5FWX6	Prkd3	protein kinase D3 [Source:MGI Symbol;Acc:MGI:1922542]	0	0	0.00275	0.10903	1.80511	0.65929
ENSMUST00000032823	8.05568	2.53217e-05	up	7:-:28558821-28568237	MERGE.39338	7:-:28399522-28598185	7:-:28558821-28568237	ENSMUSG00000030602	233033,70584	Q8K0U2,G5E8A7,Q8BTW9	Pak4	p21 protein (Cdc42/Rac)-activated kinase 4 [Source:MGI Symbol;Acc:MGI:1917834]	0	0	0	0.95355	0.89268	0.51535
ENSMUST00000023779	7.98126	0.0105451	up	15:+:101266846-101274792	MERGE.16159	15:+:101252918-101274792	15:+:101266846-101274792	ENSMUSG00000023034	15370	P12813,Q545Q1	Nr4a1	nuclear receptor subfamily 4, group A, member 1 [Source:MGI Symbol;Acc:MGI:1352454]	8.06057	0.01274	0	18.275	23.5349	27.339
ENSMUST00000129156	7.979	0.0474184	up	2:-:32308497-32320581	MERGE.23872	2:-:32308471-32353338	2:-:32308497-32320581	ENSMUSG00000026825	13429	A0A0J9YUE9,D6RH60,F6W8Z8,F6RRH9,F6TH70	Dnm1	dynamin 1 [Source:MGI Symbol;Acc:MGI:107384]	137.606	0	0	58.1734	27.7663	88.0634
ENSMUST00000047157	7.87511	0.0256062	up	7:+:127777389-127800115	MERGE.41747	7:+:127776646-127803802	7:+:127777389-127800115	ENSMUSG00000042308	233904	E9PYH6,D3YXL2,D3YUD4,D3YX07	Setd1a	SET domain containing 1A [Source:MGI Symbol;Acc:MGI:2446244]	0	7.67125	0	5.44539	7.89981	3.08657
ENSMUST00000056053	7.85674	0.0201634	up	5:+:123142957-123167410	MERGE.35264	5:+:123142193-123168629	5:+:123142957-123167410	ENSMUSG00000038384	208043	Q3URP1,G3UZ56	Setd1b	SET domain containing 1B [Source:MGI Symbol;Acc:MGI:2652820]	4.11483	0	0	5.44626	5.54244	3.51158
ENSMUST00000126806	7.79451	0.000285154	up	8:-:84713795-84800024	MERGE.43702	8:-:84699876-84800344	8:-:84713795-84800024	ENSMUSG00000001911	18032	Q3TYK3,D3YZ00,E9PUH7	Nfix	nuclear factor I/X [Source:MGI Symbol;Acc:MGI:97311]	0	0	0	1.78288	1.46007	0.55695
ENSMUST00000034281	7.7771	0.000766666	up	8:+:120114152-120165306	MERGE.45197	8:+:120101582-120165306	8:+:120114152-120165306	ENSMUSG00000031824	234797	D3YUS2,Q8BQB5,D3Z5E4,Q8R0A7,Q3TA40	6430548M08Rik	RIKEN cDNA 6430548M08 gene [Source:MGI Symbol;Acc:MGI:2443793]	0.00995	0	0	0.44473	1.1215	0.43994
ENSMUST00000024905	7.77469	0.0239389	up	17:-:65848433-65884923	MERGE.19858	17:-:65848433-65885972	17:-:65848433-65884923	ENSMUSG00000024096	19765	Q3UZV5,Q62172	Ralbp1	ralA binding protein 1 [Source:MGI Symbol;Acc:MGI:108466]	12.1628	0	0	10.9741	10.3713	9.39482
ENSMUST00000033754	7.77096	0.00571037	up	X:+:164419787-164433916	ENSMUSG00000031381	X:+:164419787-164433916	X:+:164419787-164433916	ENSMUSG00000031381	18700	M0QWH5,M0QWY7,Q64323,A2AIH4	Piga	phosphatidylinositol glycan anchor biosynthesis, class A [Source:MGI Symbol;Acc:MGI:99461]	0	0	0	0.10625	0.92763	0.89218
ENSMUST00000166004	7.76614	0.0442699	up	8:-:70778117-70792433	MERGE.43418	8:-:70778117-70805058	8:-:70778117-70792433	ENSMUSG00000031833	546071	Q8K1C6,E9Q8S5	Mast3	microtubule associated serine/threonine kinase 3 [Source:MGI Symbol;Acc:MGI:2683541]	1.70197	0	0	1.07958	6.09265	8.58772
ENSMUST00000103208	7.75479	0.0183922	up	4:-:149724864-149738044	MERGE.32724	4:-:149715375-149738044	4:-:149724864-149738044	ENSMUSG00000044700	230917	Q8C397,A2A8U2	Tmem201	transmembrane protein 201 [Source:MGI Symbol;Acc:MGI:1196277]	5.53556	0	0	10.2912	7.9953	5.42533
ENSMUST00000047875	7.72433	0.0153356	up	7:+:120842831-120907450	MERGE.41471	7:+:120842831-120908015	7:+:120842831-120907450	ENSMUSG00000035064	13631	Q3V3Q0,D3Z1Y3,O08796,F6ZEU2,Q3UWZ1,D3Z088	Eef2k	eukaryotic elongation factor-2 kinase [Source:MGI Symbol;Acc:MGI:1195261]	1.86552	0	0	3.89289	4.43674	2.29731
ENSMUST00000202138	7.71493	0.0208579	up	5:+:33722306-33737068	MERGE.33635	5:+:33721674-33737068	5:+:33722306-33737068	ENSMUSG00000054252	14184	Q3UNB1,D3Z7U5,F6TK14,E9QNJ9,Q61563,Q7TSI8	Fgfr3	fibroblast growth factor receptor 3 [Source:MGI Symbol;Acc:MGI:95524]	7.24096	0	0	10.1907	7.06297	6.55365
ENSMUST00000115797	7.69532	0.0238333	up	17:+:4995074-5347656	MERGE.18335	17:+:4994332-5347656	17:+:4995074-5347656	ENSMUSG00000069729	239985	Q3UT39,E9Q6R4,E9Q4N6,E9Q4N7	Arid1b	AT rich interactive domain 1B (SWI-like) [Source:MGI Symbol;Acc:MGI:1926129]	8.75547	0.00139	0.00143	9.14172	9.38252	8.07688
ENSMUST00000116514	7.67683	0.0200646	up	6:-:136813654-136828233	MERGE.38622	6:-:136813651-136828233	6:-:136813654-136828233	ENSMUSG00000030216	60321	A0A0N4SV69,Q923D5	Wbp11	WW domain binding protein 11 [Source:MGI Symbol;Acc:MGI:1891823]	9.79182	0	0	12.9434	9.5006	9.85145
ENSMUST00000182061	7.6762	0.00240105	up	14:+:51984931-52005623	MERGE.13249	14:+:51984719-52006251	14:+:51984931-52005623	ENSMUSG00000004562	268739	S4R1R5,S4R2A6,S4R237,S4R1Y4,S4R2U9,S4R189,S4R1S6,S4R1X0,S4R2R3,S4R2G8	Arhgef40	Rho guanine nucleotide exchange factor (GEF) 40 [Source:MGI Symbol;Acc:MGI:2685515]	0.03783	0	0	1.05662	1.56017	0.50264
ENSMUST00000110362	7.66057	0.0310951	up	15:-:36771704-36793837	MERGE.14796	15:-:36665560-36794547	15:-:36771704-36793837	ENSMUSG00000022285	22631	D3YXF4,D3YXN6,P63101,D3YW45	Ywhaz	tyrosine 3-monooxygenase/tryptophan 5-monooxygenase activation protein, zeta polypeptide [Source:MGI Symbol;Acc:MGI:109484]	71.3727	1.7373	0	226.597	133.1	167.034
ENSMUST00000123572	7.65495	0.0146834	up	5:-:100442042-100498578	MERGE.34536	5:-:100441918-100500639	5:-:100442042-100498578	ENSMUSG00000035310	231506	F6XQ46,E9Q8B7,E9PV28,E9PUI8,D6RJL6	Lin54	lin-54 homolog (C. elegans) [Source:MGI Symbol;Acc:MGI:2140902]	0	3.76365	0	4.15456	3.99635	4.25824
ENSMUST00000079510	7.64156	0.0227642	up	8:-:72460489-72475233	MERGE.43485	8:-:72460374-72476630	8:-:72460489-72475233	ENSMUSG00000052488	27967	Q9CYM4,G5E8I8	Cherp	calcium homeostasis endoplasmic reticulum protein [Source:MGI Symbol;Acc:MGI:106417]	9.26484	0	0	8.57122	9.02059	7.46671
ENSMUST00000100527	7.63856	0.0247448	up	15:-:76070184-76080946	MERGE.15330	15:-:76070184-76080946	15:-:76070184-76080946	ENSMUSG00000002524	67959	Q0VDY2,Q3UEB3	Puf60	poly-U binding splicing factor 60 [Source:MGI Symbol;Acc:MGI:1915209]	22.0105	0	0	17.5991	16.6729	18.8741
ENSMUST00000113827	7.60153	0.0218543	up	16:-:96066668-96082526	MERGE.18040	16:-:95991091-96082526	16:-:96066668-96082526	ENSMUSG00000022914	93871	F6TDU4,E9Q2N1,F6X674,F6WJH7,F7D5W0,Q8BPZ1	Brwd1	bromodomain and WD repeat domain containing 1 [Source:MGI Symbol;Acc:MGI:1890651]	12.6769	0	0	12.5042	13.7795	10.5407
ENSMUST00000142226	7.59692	5.45703e-05	up	17:+:28232807-28299939	MERGE.19018	17:+:28232754-28301472	17:+:28232807-28299939	ENSMUSG00000002250	19015,69050	P35396,E9PV57	Ppard	peroxisome proliferator activator receptor delta [Source:MGI Symbol;Acc:MGI:101884]	0	0	0	0.64998	0.62774	1.37467
ENSMUST00000108269	7.59423	1.85034e-05	up	11:-:78962979-78984924	ENSMUSG00000001123	11:-:78962974-78984946	11:-:78962979-78984924	ENSMUSG00000001123	16859	G3X9T7,B1AQR8	Lgals9	lectin, galactose binding, soluble 9 [Source:MGI Symbol;Acc:MGI:109496]	0	0	0	1.21348	0.65109	0.93867
ENSMUST00000172416	7.58757	0.0230266	up	1:-:63047801-63114267	MERGE.892	1:-:62958418-63114667	1:-:63047801-63114267	ENSMUSG00000040865	227195	B1AT34,B1AT32,E9Q9Q0,B1AT33	Ino80d	INO80 complex subunit D [Source:MGI Symbol;Acc:MGI:3027003]	2.25842	0	0	2.38016	1.61481	2.53526
ENSMUST00000094761	7.57815	0.0194117	up	4:+:126103972-126141029	MERGE.31944	4:+:126103957-126141029	4:+:126103972-126141029	ENSMUSG00000042608	74178	B1AVZ9,B1AW00	Stk40	serine/threonine kinase 40 [Source:MGI Symbol;Acc:MGI:1921428]	6.82434	0	0	7.43162	7.72652	7.3049
ENSMUST00000041048	7.56103	0.0189618	up	5:-:136147459-136170713	MERGE.35603	5:-:136147459-136170713	5:-:136147459-136170713	ENSMUSG00000039747	269717	A0A0G2JFL5,Q8BH10	Orai2	ORAI calcium release-activated calcium modulator 2 [Source:MGI Symbol;Acc:MGI:2443195]	8.71128	0.00403	0	11.6825	11.8641	9.53456
ENSMUST00000109191	7.52949	0.0168841	up	2:-:168260117-168281132	MERGE.26637	2:-:168259118-168282087	2:-:168260117-168281132	ENSMUSG00000074575	241794	A2BDX5,A2BDX4	Kcng1	potassium voltage-gated channel, subfamily G, member 1 [Source:MGI Symbol;Acc:MGI:3616086]	3.72963	0	0	6.694	4.52402	4.62802
ENSMUST00000024786	7.52514	0.000377729	up	17:+:47785720-47792415	ENSMUSG00000023990	17:+:47737030-47792419	17:+:47785720-47792415	ENSMUSG00000023990	21425	Q60982,D3Z219,E9PXZ1,D3Z782,D3Z6Q7,E9PWJ9,F6W7D6,D3YZM7,D3Z1X9,Q9R210,Q3UKG7	Tfeb	transcription factor EB [Source:MGI Symbol;Acc:MGI:103270]	0	0	0	0.33928	1.22717	0.505
ENSMUST00000208634	7.50699	0.032051	up	7:+:5083755-5098176	MERGE.38893	7:+:5080217-5098178	7:+:5083755-5098176	ENSMUSG00000035203	13854	D3Z4V3,D3Z550	Epn1	epsin 1 [Source:MGI Symbol;Acc:MGI:1333763]	1.45741	0	0	15.2098	4.67452	2.30838
ENSMUST00000063192	7.50221	0.0111191	up	5:-:100077872-100159808	MERGE.34522	5:-:100077108-100159808	5:-:100077872-100159808	ENSMUSG00000050640	231503	H9KV06	Tmem150c	transmembrane protein 150C [Source:MGI Symbol;Acc:MGI:3041258]	2.45008	0	0	5.28958	5.61563	4.68336
ENSMUST00000165276	7.46214	0.0171653	up	9:-:58196298-58201799	MERGE.46147	9:-:58196298-58204319	9:-:58196298-58201799	ENSMUSG00000051243	320563	Q5RKR3,E9Q9N7	Islr2	immunoglobulin superfamily containing leucine-rich repeat 2 [Source:MGI Symbol;Acc:MGI:2444277]	0.05204	0	0	1.97966	0.27736	1.80144
ENSMUST00000164649	7.42722	0.00741107	up	4:-:129111576-129121740	MERGE.32047	4:-:129111570-129122036	4:-:129111576-129121740	ENSMUSG00000028785	15444	A2A7R5,P84075,A2A7R6,E9PV73	Hpca	hippocalcin [Source:MGI Symbol;Acc:MGI:1336200]	1.75327	0	2.54383	41.6805	49.6262	64.2047
ENSMUST00000023222	7.40399	0.00895076	up	15:-:76296603-76307245	MERGE.15343	15:-:76296597-76331166	15:-:76296603-76307245	ENSMUSG00000022562	75475	E9Q484,E9PZB8,Q8K010	Oplah	5-oxoprolinase (ATP-hydrolysing) [Source:MGI Symbol;Acc:MGI:1922725]	0	0	0.99711	1.67749	2.58249	3.1622
ENSMUST00000192509	7.38664	0.0145612	up	1:+:39901230-40024925	MERGE.592	1:+:39900913-40026310	1:+:39901230-40024925	ENSMUSG00000026074	26921	A0A0A6YVR7,F8VPL5,E9PVG7	Map4k4	mitogen-activated protein kinase kinase kinase kinase 4 [Source:MGI Symbol;Acc:MGI:1349394]	0	0	2.42483	4.66263	2.78996	2.48442
ENSMUST00000099991	7.37964	6.20202e-05	up	16:-:32142785-32165585	MERGE.16861	16:-:32142785-32165594	16:-:32142785-32165585	ENSMUSG00000052384	224109	D3Z2Y0,D3Z755	Nrros	negative regulator of reactive oxygen species [Source:MGI Symbol;Acc:MGI:2445095]	0.01086	0	0.01268	1.73246	1.22739	1.50562
ENSMUST00000020022	7.37963	0.0126168	up	10:+:57794374-57811830	MERGE.4051	10:+:57793217-57811830	10:+:57794374-57811830	ENSMUSG00000019872	57319	P70158,D3Z1B4	Smpdl3a	sphingomyelin phosphodiesterase, acid-like 3A [Source:MGI Symbol;Acc:MGI:1931437]	0.9527	0	0	6.40264	2.0988	5.95653
ENSMUST00000121690	7.36069	1.58177e-05	up	5:-:74597104-74677873	MERGE.34236	5:-:74592447-74702912	5:-:74597104-74677873	ENSMUSG00000029228	16924	Q3UUJ9,E9Q4N3,D3YTM4,D6RHN7,F7AT68,D6RFD2,E9Q6Q0	Lnx1	ligand of numb-protein X 1 [Source:MGI Symbol;Acc:MGI:1278335]	0	0	0	0.43793	0.45499	0.73998
ENSMUST00000151660	7.33255	0.0003689	up	10:+:81258215-81262913	MERGE.4650	10:+:81233155-81264138	10:+:81258215-81262913	ENSMUSG00000004933	17179	Q9D6H7,D3Z4T5,P41242,D3YVQ8,D6RGA0	Matk	megakaryocyte-associated tyrosine kinase [Source:MGI Symbol;Acc:MGI:99259]	0	0	0	0.37297	0.57801	1.42252
ENSMUST00000090103	7.32604	0.0295805	up	16:+:18348274-18407072	MERGE.16603	16:+:18348182-18407076	16:+:18348274-18407072	ENSMUSG00000000325	11877	D6RI19	Arvcf	armadillo repeat gene deleted in velo-cardio-facial syndrome [Source:MGI Symbol;Acc:MGI:109620]	3.51963	0	0	6.36765	5.52394	1.9582
ENSMUST00000065422	7.32193	0.00584029	up	5:+:107597735-107661838	MERGE.34671	5:+:107597373-107662353	5:+:107597735-107661838	ENSMUSG00000033773	231571	A0A0G2JDU8,Q8VC34,D3Z2V7	Rpap2	RNA polymerase II associated protein 2 [Source:MGI Symbol;Acc:MGI:2141142]	0.96409	0	0	4.43147	3.92861	3.33882
ENSMUST00000106233	7.31865	0.00721461	up	11:+:119942763-120006782	MERGE.8459	11:+:119942763-120007429	11:+:119942763-120006782	ENSMUSG00000025372	108100	Q3TV50,B1AZ46	Baiap2	brain-specific angiogenesis inhibitor 1-associated protein 2 [Source:MGI Symbol;Acc:MGI:2137336]	0	0	0	1.21345	0.84572	0.11138
ENSMUST00000097566	7.30228	0.0351092	up	18:-:60593973-60624336	MERGE.21385	18:-:60593973-60660202	18:-:60593973-60624336	ENSMUSG00000043079	104027	Q3TY32,E0CYK1,E9Q3E2	Synpo	synaptopodin [Source:MGI Symbol;Acc:MGI:1099446]	1.87618	0	0	6.67727	3.31186	1.23627
ENSMUST00000173270	7.28595	0.000686856	up	7:+:101321827-101346049	MERGE.41138	7:+:101317086-101346626	7:+:101321827-101346049	ENSMUSG00000030688	56018	E9PVP0,G3UYN6,Q9JMD3,G3UYM0,G3UZB9,G3UW37,G3V020,G3UY59,G3UY87	Stard10	START domain containing 10 [Source:MGI Symbol;Acc:MGI:1860093]	0	0	0	0.70673	2.8843	2.47836
ENSMUST00000206414	7.27654	9.12025e-05	up	7:-:98350868-98361288	ENSMUSG00000049580	7:-:98350668-98361328	7:-:98350868-98361288	ENSMUSG00000049580	244152	Q8CBR6,Q08EE6	Tsku	tsukushi, small leucine rich proteoglycan [Source:MGI Symbol;Acc:MGI:2443855]	0	0	0	0.60833	0.28099	0.71263
ENSMUST00000030741	7.26105	0.000234538	up	4:-:131769498-131838231	MERGE.32138	4:-:131768457-131838288	4:-:131769498-131838231	ENSMUSG00000028909	19273	Q80ZN2,Q3V360	Ptpru	protein tyrosine phosphatase, receptor type, U [Source:MGI Symbol;Acc:MGI:1321151]	0	0	0.01098	0.57763	0.6514	0.36305
ENSMUST00000127082	7.25347	0.0463422	up	7:-:79449382-79466187	MERGE.40247	7:-:79446231-79466362	7:-:79449382-79466187	ENSMUSG00000039176	18975	A0A0J9YV64,F6YLN2,D6RIP1,F7BP45,Q75WC0	Polg	polymerase (DNA directed), gamma [Source:MGI Symbol;Acc:MGI:1196389]	0	0.9647	0	0.65904	6.22024	1.87784
ENSMUST00000108511	7.25185	0.0224576	up	11:+:71750980-71789647	MERGE.6914	11:+:71749920-71789647	11:+:71750980-71789647	ENSMUSG00000020811	216881	Q80XH4,B1AUZ4	Wscd1	WSC domain containing 1 [Source:MGI Symbol;Acc:MGI:2448493]	7.74515	0	0	7.44001	6.83544	6.85765
ENSMUST00000190776	7.2238	0.000276835	up	16:+:18836655-18839800	MERGE.16618	16:+:18836578-18970309	16:+:18836655-18839800	ENSMUSG00000071632	72307	A0A087WSJ3,Q3U595	2510002D24Rik	RIKEN cDNA 2510002D24 gene [Source:MGI Symbol;Acc:MGI:1919557]	0	0	0	1.23181	2.14139	0.64647
ENSMUST00000114112	7.22089	0.0431228	up	6:+:72097623-72154571	MERGE.37254	6:+:72097592-72154571	6:+:72097623-72154571	ENSMUSG00000056091	20454	A0A0U1RNK2,O88829	St3gal5	ST3 beta-galactoside alpha-2,3-sialyltransferase 5 [Source:MGI Symbol;Acc:MGI:1339963]	2.93346	0	0	9.97002	8.8547	1.71377
ENSMUST00000001801	7.21916	0.00311634	up	19:-:3896050-3907133	MERGE.21839	19:-:3896050-3907133	19:-:3896050-3907133	ENSMUSG00000001750	27060	Q9JL11,Q9JHF5,D6RFN1,F6XRE6,F6ZFB8	Tcirg1	T cell, immune regulator 1, ATPase, H+ transporting, lysosomal V0 protein A3 [Source:MGI Symbol;Acc:MGI:1350931]	0	0	0.03607	1.5854	1.41591	0.45798
ENSMUST00000128119	7.21722	0.0142423	up	7:+:25317164-25365917	MERGE.39192	7:+:25316980-25366402	7:+:25317164-25365917	ENSMUSG00000045039	269878	P60882	Megf8	multiple EGF-like-domains 8 [Source:MGI Symbol;Acc:MGI:2446294]	0.60511	0	0	1.20644	0.85513	1.68668
ENSMUST00000044521	7.21236	0.0267925	up	4:+:133012204-133077645	MERGE.32216	4:+:133011260-133078110	4:+:133012204-133077645	ENSMUSG00000037692	230793	Q6PAL7	Ahdc1	AT hook, DNA binding motif, containing 1 [Source:MGI Symbol;Acc:MGI:2444218]	0	0	0.2673	0.42533	2.68939	1.10437
ENSMUST00000206592	7.1902	0.00981455	up	6:-:83543762-83572417	MERGE.37364	6:-:83543211-83572729	6:-:83543762-83572417	ENSMUSG00000006906	70527	Q5DTH9,Q9CQ26	Stambp	STAM binding protein [Source:MGI Symbol;Acc:MGI:1917777]	0	0	1.03611	2.69715	5.4428	2.36804
ENSMUST00000108559	7.17569	0.000191945	up	7:+:6371364-6379491	ENSMUSG00000055150	7:+:6363280-6382605	7:+:6371364-6379491	ENSMUSG00000055150	330463	Q60919,Q8BJ21,Q5U406	Zfp78	zinc finger protein 78 [Source:MGI Symbol;Acc:MGI:107783]	0	0	0	0.88332	0.35466	1.06965
ENSMUST00000164207	7.15262	0.0130579	up	5:+:33721791-33737063	MERGE.33635	5:+:33721674-33737068	5:+:33721791-33737063	ENSMUSG00000054252	14184	Q3UNB1,D3Z7U5,F6TK14,E9QNJ9,Q61563,Q7TSI8	Fgfr3	fibroblast growth factor receptor 3 [Source:MGI Symbol;Acc:MGI:95524]	1.4039	0	0	3.06224	2.07236	3.2527
ENSMUST00000118648	7.13671	0.0413817	up	4:+:152086858-152115390	MERGE.32825	4:+:152072498-152115400	4:+:152086858-152115390	ENSMUSG00000039713	269608	Q66T02,B1AS67	Plekhg5	pleckstrin homology domain containing, family G (with RhoGef domain) member 5 [Source:MGI Symbol;Acc:MGI:2652860]	11.6061	0	0	12.2459	5.21219	4.12418
ENSMUST00000174160	7.12916	0.0150081	up	15:+:12205118-12272237	MERGE.14394	15:+:12205028-12274496	15:+:12205118-12272237	ENSMUSG00000039458	268783	G3XA69,G3UZ04	Mtmr12	myotubularin related protein 12 [Source:MGI Symbol;Acc:MGI:2443034]	0	0	0.51504	0.74567	2.42027	1.89862
ENSMUST00000048493	7.11849	0.0248371	up	2:-:119763960-119787537	MERGE.25373	2:-:119763304-119787537	2:-:119763960-119787537	ENSMUSG00000034032	68925	Q8BTC2,S4R2F2,V9GWX3	Rpap1	RNA polymerase II associated protein 1 [Source:MGI Symbol;Acc:MGI:1916175]	4.18901	0	0	4.94873	2.88879	3.57263
ENSMUST00000040381	7.11136	0.0345566	up	2:-:165000357-165034867	MERGE.26547	2:-:165000357-165034867	2:-:165000357-165034867	ENSMUSG00000039804	228869	B7ZC24,B7ZC23,Q91W39,A2A5L3	Ncoa5	nuclear receptor coactivator 5 [Source:MGI Symbol;Acc:MGI:2385165]	0	0	6.95287	3.18557	2.50117	9.18587
ENSMUST00000064674	7.09641	0.0228861	up	8:-:122629938-122678175	MERGE.45376	8:-:122628739-122699109	8:-:122629938-122678175	ENSMUSG00000006362	12398	D3Z3P7,B7ZP57,E9QM80	Cbfa2t3	core-binding factor, runt domain, alpha subunit 2, translocated to, 3 (human) [Source:MGI Symbol;Acc:MGI:1338013]	6.01439	0	0	7.15505	5.69078	4.61844
ENSMUST00000041022	7.09162	0.00120494	up	3:-:89234177-89245897	MERGE.28508	3:-:89234089-89246328	3:-:89234177-89245897	ENSMUSG00000042766	360213	D3YXA6,E9PUI3,Q3TC52,D3YYF9	Trim46	tripartite motif-containing 46 [Source:MGI Symbol;Acc:MGI:2673000]	0.0133	0	0	1.09103	0.63789	0.31637
ENSMUST00000133342	7.07909	0.0152543	up	10:-:128630843-128645991	ENSMUSG00000002578	10:-:128630843-128645991	10:-:128630843-128645991	ENSMUSG00000002578	22781	G3X9R8,F6U9E6,F6VUB6,D6RG62	Ikzf4	IKAROS family zinc finger 4 [Source:MGI Symbol;Acc:MGI:1343139]	0	1.79571	0	2.46467	1.78167	1.8345
ENSMUST00000101586	7.05639	0.00934015	up	11:-:5972217-6065570	MERGE.5718	11:-:5969644-6066362	11:-:5972217-6065570	ENSMUSG00000057897	12323	Q8BL41,Q5SVI2,Q68EG2,Q5SVI1,Q5SVI3,Q5SVJ1,Q5SVJ0,Q5SVI9,P28652,Q5SVI0	Camk2b	calcium/calmodulin-dependent protein kinase II, beta [Source:MGI Symbol;Acc:MGI:88257]	0	0.96112	0	3.71773	5.7801	2.20572
ENSMUST00000194959	7.04666	0.0137169	up	9:+:108347913-108392520	MERGE.47170	9:+:108347853-108392545	9:+:108347913-108392520	ENSMUSG00000032612	22258	Q3TEX8,A0A0A6YW63,P35123	Usp4	ubiquitin specific peptidase 4 (proto-oncogene) [Source:MGI Symbol;Acc:MGI:98905]	0	0	1.57059	2.75171	3.09976	1.61227
ENSMUST00000148454	7.04305	0.0218946	up	2:+:167451155-167476999	MERGE.26611	2:+:167421712-167477000	2:+:167451155-167476999	ENSMUSG00000039463	77031	Q8K228,A2A464	Slc9a8	solute carrier family 9 (sodium/hydrogen exchanger), member 8 [Source:MGI Symbol;Acc:MGI:1924281]	0	0	3.29378	1.82491	2.89266	4.29861
ENSMUST00000162057	7.00975	0.0240899	up	16:+:58727925-58733608	MERGE.17258	16:+:58727910-58734251	16:+:58727925-58733608	ENSMUSG00000022744	224250	E0CY66,E0CY63,Q9CQX5	Cldnd1	claudin domain containing 1 [Source:MGI Symbol;Acc:MGI:2447860]	0	0	13.9225	8.04386	9.50245	6.69257
ENSMUST00000117796	6.97305	0.000423298	up	7:+:24902912-24926592	MERGE.39174	7:+:24902912-24926594	7:+:24902912-24926592	ENSMUSG00000040940	16801	A0A0U1RPH2,E9PUF7,D3YVJ9,F6ZN61	Arhgef1	Rho guanine nucleotide exchange factor (GEF) 1 [Source:MGI Symbol;Acc:MGI:1353510]	0	0.00449	0.00461	0.81858	0.70227	0.33461
ENSMUST00000206966	6.96795	0.0157457	up	7:-:4641296-4643284	MERGE.38869	7:-:4628040-4659019	7:-:4641296-4643284	ENSMUSG00000052296	243819	B2RUA5,Q7TSI3	Ppp6r1	protein phosphatase 6, regulatory subunit 1 [Source:MGI Symbol;Acc:MGI:2442163]	0	0	10.6502	8.82044	14.9803	13.6292
ENSMUST00000143457	6.94897	0.0284211	up	4:+:155847671-155859303	MERGE.32953	4:+:155847402-155859303	4:+:155847671-155859303	ENSMUSG00000029071	13542	Q3TRW4,P51141	Dvl1	dishevelled segment polarity protein 1 [Source:MGI Symbol;Acc:MGI:94941]	2.7012	0	0	5.51628	4.5549	1.75228
ENSMUST00000115095	6.93727	0.0138161	up	X:+:42068398-42109656	MERGE.48043	X:+:42059679-42109656	X:+:42068398-42109656	ENSMUSG00000025860	11798	A2BGY5,Q60989	Xiap	X-linked inhibitor of apoptosis [Source:MGI Symbol;Acc:MGI:107572]	0.82577	0	0	1.78392	1.33584	1.26192
ENSMUST00000114679	6.92977	0.0181455	up	X:-:64269777-64276979	MERGE.48179	X:-:64264885-64277344	X:-:64269777-64276979	ENSMUSG00000046699	245446	Q8BL04,B1AU89,Q810B8	Slitrk4	SLIT and NTRK-like family, member 4 [Source:MGI Symbol;Acc:MGI:2442509]	2.31633	0	0	3.861	3.46854	2.32262
ENSMUST00000074357	6.92262	0.011401	up	1:-:135262712-135284084	MERGE.1988	1:-:135262712-135284084	1:-:135262712-135284084	ENSMUSG00000041926	215615	E9PYF1,Q8VCT3	Rnpep	arginyl aminopeptidase (aminopeptidase B) [Source:MGI Symbol;Acc:MGI:2384902]	0	0	2.1806	2.80723	3.14605	4.06824
ENSMUST00000029989	6.91725	2.27827e-05	up	4:+:49632066-49656887	MERGE.30920	4:+:49632006-49656887	4:+:49632066-49656887	ENSMUSG00000028309	109331	A2AIR1,A2AIR0,A2AIR2	Rnf20	ring finger protein 20 [Source:MGI Symbol;Acc:MGI:1925927]	0.01333	0.04551	0.01556	3.34243	2.48941	2.48801
ENSMUST00000145944	6.90995	0.0207315	up	6:-:88842579-88875044	MERGE.37632	6:-:88842558-88875044	6:-:88842579-88875044	ENSMUSG00000033152	319655	D3YW47,G3X9D3,F6TE23,D3YZ50	Podxl2	podocalyxin-like 2 [Source:MGI Symbol;Acc:MGI:2442488]	16.533	0.00763	0.00782	21.9242	18.4522	17.538
ENSMUST00000073128	6.89292	0.0191985	up	11:+:58330750-58347725	MERGE.6463	11:+:58330724-58347728	11:+:58330750-58347725	ENSMUSG00000013646	79566	Q3TK15,Q99LH9	Sh3bp5l	SH3 binding domain protein 5 like [Source:MGI Symbol;Acc:MGI:1933124]	3.06808	0	0	3.85837	4.71244	2.95237
ENSMUST00000085044	6.89006	0.0157992	up	9:+:108490845-108502317	MERGE.47175	9:+:108490602-108502337	9:+:108490845-108502317	ENSMUSG00000006676	71472	A0A0A6YWN9,A0A0A6YX42,J3KMM1,E9Q9M5	Usp19	ubiquitin specific peptidase 19 [Source:MGI Symbol;Acc:MGI:1918722]	1.56147	0	0	2.1053	2.04632	2.64758
ENSMUST00000115358	6.87041	6.45908e-05	up	6:-:23262773-23839420	MERGE.36317	6:-:23262675-23839421	6:-:23262773-23839420	ENSMUSG00000017978	320405	E9Q5C0,E9PVF7,E9Q835,S4R1C6,F6SH36	Cadps2	Ca2+-dependent activator protein for secretion 2 [Source:MGI Symbol;Acc:MGI:2443963]	0.00285	0.00325	0.00333	0.58602	0.40166	0.72341
ENSMUST00000079258	6.8661	0.0043272	up	7:+:27258725-27282141	MERGE.39236	7:+:27233023-27282144	7:+:27258725-27282141	ENSMUSG00000063160	18223	Q3UH86,O08919	Numbl	numb-like [Source:MGI Symbol;Acc:MGI:894702]	0.00501	0	0.24002	3.23198	1.8707	1.33811
ENSMUST00000002259	6.86053	0.0116676	up	8:+:83389867-83428552	MERGE.43591	8:+:83389867-83428552	8:+:83389867-83428552	ENSMUSG00000002190	12745	P52194	Clgn	calmegin [Source:MGI Symbol;Acc:MGI:107472]	0	1.32028	0	1.83982	1.86004	1.88563
ENSMUST00000179989	6.85953	0.0131278	up	2:+:32587625-32599075	MERGE.23881	2:+:32587095-32599698	2:+:32587625-32599075	ENSMUSG00000079442	20448	Q3U6Q6,A0A0A6YVT0,Q8C3J2	St6galnac4	ST6 (alpha-N-acetyl-neuraminyl-2,3-beta-galactosyl-1,3)-N-acetylgalactosaminide alpha-2,6-sialyltransferase 4 [Source:MGI Symbol;Acc:MGI:1341894]	1.6356	0	0	2.76734	3.701	2.74035
ENSMUST00000168288	6.84563	0.0310754	up	5:-:121860308-121924921	MERGE.35194	5:-:121856366-122050102	5:-:121860308-121924921	ENSMUSG00000042589	13048	P70298,F6YIR2,F6ZI47,D3YUK2	Cux2	cut-like homeobox 2 [Source:MGI Symbol;Acc:MGI:107321]	14.9202	0.00335	0.0172	22.9458	21.3441	7.32037
ENSMUST00000090586	6.8203	0.0228825	up	2:+:92221562-92364666	MERGE.24951	2:+:92093117-92364666	2:+:92221562-92364666	ENSMUSG00000058318	192285	F6URE6,A2AHG2,F6U6L3,E9QKW9,F6TKP4,F6TL54,E0CZ36,D3Z764,E9PV92,E0CYN5,E0CZ79,A2AHG3,A2AHG4	Phf21a	PHD finger protein 21A [Source:MGI Symbol;Acc:MGI:2384756]	3.45644	0	0.00256	3.53175	3.15609	3.90647
ENSMUST00000138224	6.81442	0.005566	up	9:+:102722534-102733418	MERGE.47006	9:+:102716672-102733418	9:+:102722534-102733418	ENSMUSG00000032531	56332	B8JK84,B8JK81,B8JK86,B8JK83,B8JK82,B8JK85,Q8K371,B8JK87,Q3TP05	Amotl2	angiomotin-like 2 [Source:MGI Symbol;Acc:MGI:1929286]	0.32904	0	0	1.26229	1.06927	1.15654
ENSMUST00000091087	6.80776	0.0159041	up	9:+:21424971-21507126	MERGE.44988	9:+:21424908-21507759	9:+:21424971-21507126	ENSMUSG00000033335	13430	Q3T9X3,G3UZZ3,G3UXX2,G3UY64,G3X9G4,Q3TCR7,F8WIV5	Dnm2	dynamin 2 [Source:MGI Symbol;Acc:MGI:109547]	1.50824	0	0	3.02832	2.86484	1.82149
ENSMUST00000041110	6.80702	0.0170554	up	17:+:87282886-87381769	MERGE.20279	17:+:87282886-87381769	17:+:87282886-87381769	ENSMUSG00000036918	225049	Q810V1,D6RG81,F6ZVR4,Q8BGB2,D3Z0R8	Ttc7	tetratricopeptide repeat domain 7 [Source:MGI Symbol;Acc:MGI:1920999]	1.61964	0	0	2.43649	2.06218	1.908
ENSMUST00000132270	6.79978	0.0351289	up	2:-:165276554-165287824	MERGE.26557	2:-:165276554-165287869	2:-:165276554-165287824	ENSMUSG00000017664	228875	Q5GMG8,E0CYZ1,A2A5A3,Q5GMG6,Q5GMH1,Q5GMG7,Q5GMG9,Q8VCX2	Slc35c2	solute carrier family 35, member C2 [Source:MGI Symbol;Acc:MGI:2385166]	2.25284	0	0	10.4144	1.92584	3.72998
ENSMUST00000111450	6.77454	0.0182604	up	1:+:165302623-165326745	MERGE.2496	1:+:165295789-165326745	1:+:165302623-165326745	ENSMUSG00000040836	240888	B2RPY5,F8VQM1	Gpr161	G protein-coupled receptor 161 [Source:MGI Symbol;Acc:MGI:2685054]	0	0	1.2809	1.23317	1.38446	0.9137
ENSMUST00000110998	6.76217	0.0459243	up	8:+:4238740-4247896	MERGE.42179	8:+:4238740-4251423	8:+:4238740-4247896	ENSMUSG00000002948	26400	Q8CE90	Map2k7	mitogen-activated protein kinase kinase 7 [Source:MGI Symbol;Acc:MGI:1346871]	7.02828	0	0	6.28099	1.88563	6.47987
ENSMUST00000187785	6.75809	1.03972e-05	up	1:-:75182990-75186047	MERGE.1181	1:-:75171717-75192196	1:-:75182990-75186047	ENSMUSG00000033124	245860	A0A087WQ26,A0A087WRG3,Q3ZAQ4	Atg9a	autophagy related 9A [Source:MGI Symbol;Acc:MGI:2138446]	0	0	0	1.1566	0.88653	0.86026
ENSMUST00000195355	6.7436	0.034805	up	14:-:79766780-79771312	MERGE.13903	14:-:79766775-79771312	14:-:79766780-79771312	ENSMUSG00000036422	18530	Q9CVQ7,Q7TSK3	Pcdh8	protocadherin 8 [Source:MGI Symbol;Acc:MGI:1306800]	1.558	0	0	4.96501	2.35375	1.07051
ENSMUST00000023631	6.72869	0.0273346	up	16:-:95992449-96082447	MERGE.18040	16:-:95991091-96082526	16:-:95992449-96082447	ENSMUSG00000022914	93871	F6TDU4,E9Q2N1,F6X674,F6WJH7,F7D5W0,Q8BPZ1	Brwd1	bromodomain and WD repeat domain containing 1 [Source:MGI Symbol;Acc:MGI:1890651]	2.11233	0.00192	0	1.90349	3.9858	1.55719
ENSMUST00000179556	6.71481	0.0357241	up	7:+:25077205-25083492	MERGE.39180	7:+:25072567-25083492	7:+:25077205-25083492	ENSMUSG00000045252	232976	Q8BY46	Zfp574	zinc finger protein 574 [Source:MGI Symbol;Acc:MGI:2442951]	0	0	0.19904	0.46856	0.50598	3.14646
ENSMUST00000177841	6.71307	0.000503428	up	7:+:143069368-143071087	MERGE.42094	7:+:143052739-143071093	7:+:143069368-143071087	ENSMUSG00000045752	56844	D3YZR1,D3Z6S3,D3YYU6	Tssc4	tumor-suppressing subchromosomal transferable fragment 4 [Source:MGI Symbol;Acc:MGI:1861712]	0.07102	0	0	1.13102	1.22211	1.82606
ENSMUST00000067168	6.68585	3.32667e-05	up	5:+:115429997-115454080	MERGE.35027	5:+:115429599-115455698	5:+:115429997-115454080	ENSMUSG00000054256	17690	A0A0J9YU67,F8WJA5	Msi1	musashi RNA-binding protein 1 [Source:MGI Symbol;Acc:MGI:107376]	0	0	0	0.41414	0.67054	0.78765
ENSMUST00000139108	6.68464	2.26011e-05	up	2:-:25352276-25356345	MERGE.23615	2:-:25352276-25356359	2:-:25352276-25356345	ENSMUSG00000026958	83768	Q9ET22	Dpp7	dipeptidylpeptidase 7 [Source:MGI Symbol;Acc:MGI:1933213]	0	0.00727	0	0.52865	0.51056	0.48883
ENSMUST00000005490	6.66833	0.0169072	up	10:+:78780496-78814825	MERGE.4469	10:+:78747130-78814825	10:+:78780496-78814825	ENSMUSG00000005357	20513	Q3TXM3,O35544,B2RQX4	Slc1a6	solute carrier family 1 (high affinity aspartate/glutamate transporter), member 6 [Source:MGI Symbol;Acc:MGI:1096331]	0	3.30324	0	3.40731	4.03926	2.76837
ENSMUST00000195590	6.66804	0.0145431	up	18:+:36939224-37187388	MERGE.21074	18:+:36930184-37841873	18:+:36939224-37187388	ENSMUSG00000104148	353234	B5AK96,B9EJ92	Pcdha2	protocadherin alpha 2 [Source:MGI Symbol;Acc:MGI:2681880]	0	0.42736	0	1.78887	0.94958	0.62251
ENSMUST00000110647	6.65838	0.0217744	up	2:-:121194838-121271341	MERGE.25441	2:-:121193281-121271407	2:-:121194838-121271341	ENSMUSG00000043909	27223	F6ZRL3,A2AU89,F7CE65,A2AU91,F6S5E4,F6VCK5,F6QNC8,A2AU90	Trp53bp1	transformation related protein 53 binding protein 1 [Source:MGI Symbol;Acc:MGI:1351320]	0	1.0436	0	0.6951	1.14344	0.72753
ENSMUST00000107474	6.65473	0.0164934	up	11:+:98927818-98974162	MERGE.7772	11:+:98927818-98974942	11:+:98927818-98974162	ENSMUSG00000037992	19401	Q3U5E7,P11416	Rara	retinoic acid receptor, alpha [Source:MGI Symbol;Acc:MGI:97856]	2.37238	0	0	3.79293	3.52679	2.80279
ENSMUST00000111605	6.64782	0.00299611	up	2:+:85050460-85073048	MERGE.24831	2:+:85048022-85073048	2:+:85050460-85073048	ENSMUSG00000033955	228140	B9EKJ7,P58871	Tnks1bp1	tankyrase 1 binding protein 1 [Source:MGI Symbol;Acc:MGI:2446193]	0.0891	0	0	0.48106	0.65712	0.47325
ENSMUST00000165210	6.64208	0.0205614	up	15:-:76175380-76188043	MERGE.15337	15:-:76170974-76243441	15:-:76175380-76188043	ENSMUSG00000022565	18810	Q8C8S5,A0A0B4J1M7,E9QPE8,E9QLJ5,E9QKX4,F6R059,E9QMZ5,E9Q153,E9QK43,E9PW24,E9Q3W4,E9PY96,E9Q9J6,E9QQ00,Q9QXS1,E9QL05	Plec	plectin [Source:MGI Symbol;Acc:MGI:1277961]	1.5417	0	0	1.94914	1.31472	2.1775
ENSMUST00000023191	6.62419	5.9237e-05	up	16:-:5008730-5013527	MERGE.16318	16:-:4975248-5013553	16:-:5008730-5013527	ENSMUSG00000022540	66049	A0A0J9YUG1,Q3TDK6	Rogdi	rogdi homolog (Drosophila) [Source:MGI Symbol;Acc:MGI:1913299]	0	0	0	0.33089	0.7113	0.55018
ENSMUST00000130163	6.6219	0.0108618	up	18:+:56562443-56587189	MERGE.21334	18:+:56562443-56587712	18:+:56562443-56587189	ENSMUSG00000008301	56698	A0PJ63,G5E8V8,F6RPD4,Q9JJT9	Phax	phosphorylated adaptor for RNA export [Source:MGI Symbol;Acc:MGI:1891839]	0	2.53481	0	4.298	3.76777	3.65612
ENSMUST00000133801	6.61735	1.20994e-05	up	7:+:44465426-44467212	MERGE.39696	7:+:44465391-44467758	7:+:44465426-44467212	ENSMUSG00000038704	68352	F6S4J6,Q9DCQ2,D3Z253,D6RE19	Aspdh	aspartate dehydrogenase domain containing [Source:MGI Symbol;Acc:MGI:1915602]	0	0	0	0.97935	0.7799	0.70849
ENSMUST00000023756	6.59256	0.0268159	up	15:-:99620497-99651656	MERGE.16080	15:-:99620496-99656099	15:-:99620497-99651656	ENSMUSG00000023015	26934	E9Q1Y6,F6WD40,Q9WVM1,E9Q851,E9Q9N9,E9Q071	Racgap1	Rac GTPase-activating protein 1 [Source:MGI Symbol;Acc:MGI:1349423]	0	1.8263	0	3.24445	2.76627	1.0298
ENSMUST00000205535	6.58276	0.0175192	up	7:-:80360452-80371126	MERGE.40294	7:-:80349097-80371375	7:-:80360452-80371126	ENSMUSG00000038886	140481	A0A0U1RQ19,Q3TSU5	Man2a2	mannosidase 2, alpha 2 [Source:MGI Symbol;Acc:MGI:2150656]	1.42176	0	0	2.33296	1.7137	1.69141
ENSMUST00000177451	6.57835	0.0288816	up	12:-:99195094-99393072	MERGE.10112	12:-:99194980-99450111	12:-:99195094-99393072	ENSMUSG00000033713	71375	Q499D0,H3BKC0,H3BLQ2,H3BLJ5,H3BLD8	Foxn3	forkhead box N3 [Source:MGI Symbol;Acc:MGI:1918625]	5.52212	0	0	3.94315	3.22983	4.46526
ENSMUST00000047348	6.55277	0.0198543	up	15:+:36179368-36235610	MERGE.14766	15:+:36179368-36235610	15:+:36179368-36235610	ENSMUSG00000037617	26942	Q80ZX8	Spag1	sperm associated antigen 1 [Source:MGI Symbol;Acc:MGI:1349387]	0	2.20606	0	2.10522	1.44474	2.14228
ENSMUST00000179285	6.53154	0.0170174	up	6:-:136801553-136804415	ENSMUSG00000096010	6:-:136801553-136804415	6:-:136801553-136804415	ENSMUSG00000096010	102641229,320332	P62806,B2RTM0	Hist4h4	histone cluster 4, H4 [Source:MGI Symbol;Acc:MGI:2448443]	0	0	0.03386	1.15238	1.06143	0.165
ENSMUST00000041438	6.53095	0.0228992	up	10:+:41887439-41908424	MERGE.3870	10:+:41810574-41908424	10:+:41887439-41908424	ENSMUSG00000038332	140742	P58006,E9PXR3	Sesn1	sestrin 1 [Source:MGI Symbol;Acc:MGI:2155278]	2.0918	0	0	1.75068	4.18724	2.88495
ENSMUST00000085092	6.52633	0.0255316	up	9:+:107399880-107528993	MERGE.47116	9:+:107399612-107529556	9:+:107399880-107528993	ENSMUSG00000010066	56808	E9Q683	Cacna2d2	calcium channel, voltage-dependent, alpha 2/delta subunit 2 [Source:MGI Symbol;Acc:MGI:1929813]	3.44437	0.00304	0	3.8606	3.1365	2.61271
ENSMUST00000078367	6.525	0.0185564	up	9:+:99629542-99669256	MERGE.46951	9:+:99629496-99670047	9:+:99629542-99669256	ENSMUSG00000037784	72507	B7ZNE9,Q499E4,D3Z4F5	Dzip1l	DAZ interacting protein 1-like [Source:MGI Symbol;Acc:MGI:1919757]	1.25492	0	0	1.25464	2.0714	2.05317
ENSMUST00000093099	6.50539	0.00223277	up	8:-:119597975-119605222	MERGE.44478	8:-:119597975-119605222	8:-:119597975-119605222	ENSMUSG00000031832	21341	D6RI25,Q6PDZ2	Taf1c	TATA box binding protein (Tbp)-associated factor, RNA polymerase I, C [Source:MGI Symbol;Acc:MGI:109576]	0.15396	0	0.0699	3.69116	2.89474	2.28698
ENSMUST00000129853	6.47326	2.31405e-05	up	11:+:76179671-76208173	MERGE.7077	11:+:76179671-76215293	11:+:76179671-76208173	ENSMUSG00000069808	116972	Q3TY17,Q5ND56,B7ZC15,E9Q1B2	Fam57a	family with sequence similarity 57, member A [Source:MGI Symbol;Acc:MGI:2151840]	0	0	0	0.82564	0.73606	0.5208
ENSMUST00000055018	6.469	0.0277865	up	4:-:58435255-58553357	MERGE.30972	4:-:58435255-58553898	4:-:58435255-58553357	ENSMUSG00000038668	14745	A2AMI9,A2AMJ1,A2AMJ0	Lpar1	lysophosphatidic acid receptor 1 [Source:MGI Symbol;Acc:MGI:108429]	0	0	2.60394	1.93105	1.0963	2.88168
ENSMUST00000185356	6.46239	0.0253629	up	1:-:153122756-153186047	MERGE.2209	1:-:153122756-153186447	1:-:153122756-153186047	ENSMUSG00000026479	16782	Q61965,Q9R086,G5E874	Lamc2	laminin, gamma 2 [Source:MGI Symbol;Acc:MGI:99913]	2.17887	0	0	1.74929	1.5784	2.05868
ENSMUST00000076968	6.4588	0.0167165	up	19:+:10389090-10453181	MERGE.22229	19:+:10389090-10453181	19:+:10389090-10453181	ENSMUSG00000024743	54525	Q8CF96,Q9R0N7,E9PZA8	Syt7	synaptotagmin VII [Source:MGI Symbol;Acc:MGI:1859545]	0	0.80549	0	0.90363	1.00487	0.67881
ENSMUST00000071891	6.45049	0.0155175	up	11:+:64979038-65002069	MERGE.6693	11:+:64979038-65002069	11:+:64979038-65002069	ENSMUSG00000020549	68626	Q3U0M8,B1ATP9,B1ATP7	Elac2	elaC ribonuclease Z 2 [Source:MGI Symbol;Acc:MGI:1890496]	0	0	0.00583	1.29538	0.07985	0.41327
ENSMUST00000049531	6.4499	0.0373749	up	12:-:21390676-21417560	MERGE.8844	12:-:21390071-21417637	12:-:21390676-21417560	ENSMUSG00000076432	214444,22630	F6VW30,F6YY69	Ywhaq	tyrosine 3-monooxygenase/tryptophan 5-monooxygenase activation protein, theta polypeptide [Source:MGI Symbol;Acc:MGI:891963]	25.2663	0	2.49558	63.4367	72.2204	58.3736
ENSMUST00000106757	6.43494	0.0237923	up	11:-:107166663-107189381	MERGE.8078	11:-:107166663-107189381	11:-:107166663-107189381	ENSMUSG00000018433	68979	Q8BJW5	Nol11	nucleolar protein 11 [Source:MGI Symbol;Acc:MGI:1916229]	3.04206	0	0	2.81526	2.49514	2.66147
ENSMUST00000163207	6.42194	5.92604e-05	up	9:-:123707909-123717553	MERGE.47618	9:-:123694416-123717625	9:-:123707909-123717553	ENSMUSG00000025245	93730	Q8CDG8,F6VG18,E9Q9P1,Q9JHQ5,F6VTH5	Lztfl1	leucine zipper transcription factor-like 1 [Source:MGI Symbol;Acc:MGI:1934860]	0	0	0	1.57417	0.85518	0.78373
ENSMUST00000046373	6.42152	0.0235225	up	6:-:121372933-121473678	MERGE.38270	6:-:121372932-121473678	6:-:121372933-121473678	ENSMUSG00000040797	243621	Q3UHJ6,Q3TES0,D6RHQ8	Iqsec3	IQ motif and Sec7 domain 3 [Source:MGI Symbol;Acc:MGI:2677208]	1.3151	0	0	1.12995	1.26598	1.12592
ENSMUST00000049004	6.41144	0.0242765	up	7:-:79821804-79842352	ENSMUSG00000039062	7:-:79821803-79861059	7:-:79821804-79842352	ENSMUSG00000039062	16790	A0A0U1RPR2,P97449	Anpep	alanyl (membrane) aminopeptidase [Source:MGI Symbol;Acc:MGI:5000466]	0	0	2.6252	1.68277	2.49168	1.41808
ENSMUST00000107421	6.40697	0.0112719	up	7:+:78895934-78908381	MERGE.40223	7:+:78895854-78911209	7:+:78895934-78908381	ENSMUSG00000030609	68048	A0A0U1RNV2,D3Z516	Aen	apoptosis enhancing nuclease [Source:MGI Symbol;Acc:MGI:1915298]	0	0	1.39273	2.10813	2.41085	1.91861
ENSMUST00000134465	6.40455	0.0217183	up	9:-:44686310-44728100	MERGE.45836	9:-:44686304-44735209	9:-:44686310-44728100	ENSMUSG00000048537	102693	D3YVB9,E9PWW4,E9Q307,E9Q340,D3Z0X5,D3Z4N0,E9PWB1,F7CB18,F6RUK9,F7AWU3,F6RYD0,D3YVQ3,F7B296	Phldb1	pleckstrin homology-like domain, family B, member 1 [Source:MGI Symbol;Acc:MGI:2143230]	0.45127	0	0	1.5554	0.48104	1.01819
ENSMUST00000111159	6.40333	0.0361618	up	1:-:177022116-177258203	MERGE.2700	1:-:177015559-177258203	1:-:177022116-177258203	ENSMUSG00000019699	23797	Q8C6X4,Q9WUA6	Akt3	thymoma viral proto-oncogene 3 [Source:MGI Symbol;Acc:MGI:1345147]	2.58104	0	0	2.93906	1.90637	1.12918
ENSMUST00000108281	6.35193	0.0288292	up	7:+:28693144-28699335	MERGE.39328	7:+:28692849-28699338	7:+:28693144-28699335	ENSMUSG00000037463	233040	D3Z3I2,Q3TEI7	Fbxo27	F-box protein 27 [Source:MGI Symbol;Acc:MGI:2685007]	4.85214	0	0	5.25352	4.39979	2.79973
ENSMUST00000100125	6.33162	0.00270505	up	16:-:17527982-17531136	MERGE.16556	16:-:17527982-17531136	16:-:17527982-17531136	ENSMUSG00000022760	69009	D3YV14,Q8VCZ3	Thap7	THAP domain containing 7 [Source:MGI Symbol;Acc:MGI:1916259]	0.06653	0	0	1.07704	1.99764	0.60791
ENSMUST00000204134	6.3105	0.0197361	up	6:-:113493925-113501931	MERGE.38032	6:-:113493639-113501931	6:-:113493925-113501931	ENSMUSG00000045009	210673	A0A0N4SVB5,Q8BG44,Q6PE13	Prrt3	proline-rich transmembrane protein 3 [Source:MGI Symbol;Acc:MGI:2444810]	1.81878	0.0046	0	2.21265	4.32989	2.27847
ENSMUST00000122846	6.2979	0.013794	up	4:-:141016637-141022124	MERGE.32443	4:-:141016637-141060550	4:-:141016637-141022124	ENSMUSG00000040860	230872	B7ZC90	Crocc	ciliary rootlet coiled-coil, rootletin [Source:MGI Symbol;Acc:MGI:3529431]	0	0	0.64304	2.20801	1.8018	0.90367
ENSMUST00000120965	6.28974	0.0277012	up	6:-:21771395-21852088	MERGE.36282	6:-:21771395-21852515	6:-:21771395-21852088	ENSMUSG00000029669	269831	A0A0J9YVI2,D3YW00,D3YYV7	Tspan12	tetraspanin 12 [Source:MGI Symbol;Acc:MGI:1889818]	4.33709	0	0	4.07176	2.59883	3.796
ENSMUST00000114991	6.2782	0.0352161	up	1:-:36548642-36558349	MERGE.499	1:-:36548639-36558349	1:-:36548642-36558349	ENSMUSG00000026121	20353	A0A0A6YXK9,A0A0A6YX48,D3YYA8,D3YYW0,Q64151	Sema4c	sema domain, immunoglobulin domain (Ig), transmembrane domain (TM) and short cytoplasmic domain, (semaphorin) 4C [Source:MGI Symbol;Acc:MGI:109252]	3.52483	0	0	2.13348	1.58739	3.23626
ENSMUST00000144959	6.27731	0.0308098	up	10:+:119819525-120087060	MERGE.5291	10:+:119454034-120087261	10:+:119819525-120087060	ENSMUSG00000034813	74053	Q5DTG7,D3Z066,Q6X4T6,H7BX90,H7BX09,D3Z6R6,D3Z6T4,Q6GQT7,D3YWY4,D3YZL8	Grip1	glutamate receptor interacting protein 1 [Source:MGI Symbol;Acc:MGI:1921303]	3.50569	0	0	2.37367	2.77821	1.95989
ENSMUST00000041588	6.27276	0.00443283	up	5:+:140705011-140719379	MERGE.35788	5:+:140705011-140719379	5:+:140705011-140719379	ENSMUSG00000000148	231841	Q8C919,D6RE40,E9QLK3	Brat1	BRCA1-associated ATM activator 1 [Source:MGI Symbol;Acc:MGI:1891679]	0.1993	0	0	0.81574	0.80995	0.69147
ENSMUST00000115036	6.27207	0.00369513	up	5:-:24445466-24447317	MERGE.33333	5:-:24445458-24447854	5:-:24445466-24447317	ENSMUSG00000028958	64295	Q9JMG3,D3Z108,E9QN77,D3Z5X7	Tmub1	transmembrane and ubiquitin-like domain containing 1 [Source:MGI Symbol;Acc:MGI:1923764]	0	0	0	0.14697	1.29775	0.30499
ENSMUST00000051364	6.26433	0.026547	up	7:-:19564949-19573343	MERGE.39119	7:-:19564946-19577595	7:-:19564949-19573343	ENSMUSG00000044709	69731	Q9CWY4,D3Z684	Gemin7	gem (nuclear organelle) associated protein 7 [Source:MGI Symbol;Acc:MGI:1916981]	11.209	0	0	7.92748	11.5617	8.59255
ENSMUST00000143299	6.25327	2.0182e-05	up	11:-:94544570-94548792	ENSMUSG00000039096	11:-:94539798-94549255	11:-:94544570-94548792	ENSMUSG00000039096	237926	Q5SUV1	Rsad1	radical S-adenosyl methionine domain containing 1 [Source:MGI Symbol;Acc:MGI:3039628]	0	0	0	0.61673	0.9133	0.75137
ENSMUST00000126245	6.24446	0.0148496	up	3:-:88909615-88913999	MERGE.28494	3:-:88905051-88913999	3:-:88909615-88913999	ENSMUSG00000068922	229524	D3YX87,E9PUB7	Msto1	misato homolog 1 (Drosophila) [Source:MGI Symbol;Acc:MGI:2385175]	1.42448	0	0	2.9001	2.54124	1.88572
ENSMUST00000047247	6.23054	0.0126932	up	19:+:36554669-36621135	MERGE.22624	19:+:36554639-36621135	19:+:36554669-36621135	ENSMUSG00000041180	226098	D6REW0,Q8CDU6,H3BJF4,B2RPZ5,D6RI27	Hectd2	HECT domain containing 2 [Source:MGI Symbol;Acc:MGI:2442663]	0.00293	1.51518	0.00342	2.81209	1.56529	2.97125
ENSMUST00000020157	6.21875	0.0230074	up	10:-:90989318-91082770	ENSMUSG00000019979	10:-:90989311-91082770	10:-:90989318-91082770	ENSMUSG00000019979	11783	Q5DU30,G3XA09,Q80VR5	Apaf1	apoptotic peptidase activating factor 1 [Source:MGI Symbol;Acc:MGI:1306796]	0	0.0024	1.47152	0.84303	1.67547	1.16877
ENSMUST00000134215	6.20509	0.0485618	up	7:+:27261378-27281981	MERGE.39236	7:+:27233023-27282144	7:+:27261378-27281981	ENSMUSG00000063160	18223	Q3UH86,O08919	Numbl	numb-like [Source:MGI Symbol;Acc:MGI:894702]	2.12433	0	0	3.46375	2.80719	0.79904
ENSMUST00000040131	6.18908	0.0187088	up	14:+:79481194-79582476	MERGE.13894	14:+:79481194-79582476	14:+:79481194-79582476	ENSMUSG00000036461	13709	Q05CC0,Q60775,Q3V1H4	Elf1	E74-like factor 1 [Source:MGI Symbol;Acc:MGI:107180]	0	1.15441	0	1.07939	1.23485	0.88597
ENSMUST00000028239	6.18808	0.00631477	up	2:+:35282380-35307892	MERGE.23970	2:+:35256380-35307892	2:+:35282380-35307892	ENSMUSG00000026879	227753	P13020,A6PWS5	Gsn	gelsolin [Source:MGI Symbol;Acc:MGI:95851]	0.06781	0.00594	0	1.15724	1.32338	0.42086
ENSMUST00000101014	6.17284	0.00854627	up	11:+:68901610-68904510	MERGE.6759	11:+:68901583-68906996	11:+:68901610-68904510	ENSMUSG00000060938	19941	B1ARA5,B1ARA3,P61255	Rpl26	ribosomal protein L26 [Source:MGI Symbol;Acc:MGI:106022]	0	0	0	1.60416	0.15717	1.9827
ENSMUST00000168276	6.12889	0.024156	up	3:-:89940849-89963508	MERGE.28551	3:-:89939481-89963508	3:-:89940849-89963508	ENSMUSG00000060671	54667	E9Q491,F6SPT4,E9QAL4,E9Q114,E9Q8R2,D3YXQ5,P98199,F6WT01,F6QLG1	Atp8b2	ATPase, class I, type 8B, member 2 [Source:MGI Symbol;Acc:MGI:1859660]	0.47698	0	0	0.68045	1.6706	0.57057
ENSMUST00000195059	6.12703	0.0321703	up	1:-:181905513-182019661	MERGE.2828	1:-:181894800-182019990	1:-:181905513-182019661	ENSMUSG00000022995	13800	A0A0A6YVZ6,E9QKR1,E9QKQ9,J3QNM3,E9QLZ9	Enah	enabled homolog (Drosophila) [Source:MGI Symbol;Acc:MGI:108360]	1.50508	0	0	1.62884	1.00012	3.2855
ENSMUST00000046719	6.11798	0.0384084	up	17:-:48386896-48409765	MERGE.19599	17:-:48386885-48409906	17:-:48386896-48409765	ENSMUSG00000023994	18044	E0CY40,Q9DBV7,F6TUY8,P23708,E0CYF3,F6TWX0,F7DFJ2	Nfya	nuclear transcription factor-Y alpha [Source:MGI Symbol;Acc:MGI:97316]	0	0	1.45393	0.50705	1.82525	1.69655
ENSMUST00000161078	6.09342	0.0357938	up	6:-:85469578-85502886	MERGE.37454	6:-:85469574-85502994	6:-:85469578-85502886	ENSMUSG00000047013	330369	Q6NS60,Q3UGY7	Fbxo41	F-box protein 41 [Source:MGI Symbol;Acc:MGI:1261912]	4.61015	0	0.0197	4.88353	3.54969	3.40306
ENSMUST00000175665	6.08594	0.0251896	up	14:+:115092272-115417821	MERGE.14088	14:+:115092215-116526518	14:+:115092272-115417821	ENSMUSG00000022112	103978	H3BLN8,Q8CAL5,H3BJQ8	Gpc5	glypican 5 [Source:MGI Symbol;Acc:MGI:1194894]	0	1.3615	0.03694	1.30604	6.36748	5.09227
ENSMUST00000065499	6.08469	0.0172394	up	15:+:84681002-84703672	ENSMUSG00000036106	15:+:84669620-84703673	15:+:84681002-84703672	ENSMUSG00000036106	109270	Q812A5	Prr5	proline rich 5 (renal) [Source:MGI Symbol;Acc:MGI:1924714]	1.40658	0	0	2.71267	2.3619	1.59573
ENSMUST00000187531	6.07635	0.0213336	up	14:-:47240945-47276857	MERGE.13171	14:-:47240944-47276857	14:-:47240945-47276857	ENSMUSG00000037572	218973	Q3TUH0,E9QPB3,P59328	Wdhd1	WD repeat and HMG-box DNA binding protein 1 [Source:MGI Symbol;Acc:MGI:2443514]	1.14355	0	0	1.21582	1.09502	1.23298
ENSMUST00000113119	6.06482	0.0189072	up	6:+:113307192-113324860	MERGE.38016	6:+:113307137-113324860	6:+:113307192-113324860	ENSMUSG00000001632	78783	Q99JV4,Q80XK2,E9PXP1,Q3U109,B2RRD7	Brpf1	bromodomain and PHD finger containing, 1 [Source:MGI Symbol;Acc:MGI:1926033]	0.79718	0	0	1.04762	0.89562	0.91951
ENSMUST00000034739	6.05058	0.0270828	up	9:-:70425429-70503725	MERGE.46443	9:-:70424886-70503725	9:-:70425429-70503725	ENSMUSG00000032217	93836	Q99ML9	Rnf111	ring finger 111 [Source:MGI Symbol;Acc:MGI:1934919]	0.00284	0	1.86736	0.99534	1.21521	2.4728
ENSMUST00000115031	6.04519	0.0352987	up	1:+:36307754-36321071	ENSMUSG00000037447	1:+:36307733-36324029	1:+:36307754-36321071	ENSMUSG00000037447	214855	Q3U108,D3Z085,D3Z7U1,D3Z0W0,J3KMU9	Arid5a	AT rich interactive domain 5A (MRF1-like) [Source:MGI Symbol;Acc:MGI:2443039]	0	0	0.02691	0.97182	0.72727	0.07629
ENSMUST00000099178	6.04092	0.0304288	up	2:+:154436484-154526413	MERGE.26206	2:+:154436481-154541270	2:+:154436484-154526413	ENSMUSG00000038533	12396	O70374,F6QMQ3,A2AKD9,F6WYU8,Q3UGB2	Cbfa2t2	core-binding factor, runt domain, alpha subunit 2, translocated to, 2 (human) [Source:MGI Symbol;Acc:MGI:1333833]	0	2.4163	0	2.06513	1.48108	1.00956
ENSMUST00000080885	6.03379	0.0476063	up	7:+:45705247-45710203	MERGE.39806	7:+:45705161-45710848	7:+:45705247-45710203	ENSMUSG00000059824	13170	Q5XFZ5,E9Q3E6,Q60925,E9Q3E4	Dbp	D site albumin promoter binding protein [Source:MGI Symbol;Acc:MGI:94866]	4.41228	0	0	7.77375	2.20661	2.26919
ENSMUST00000032978	6.0263	0.00691489	up	7:-:126466996-126475103	MERGE.41609	7:-:126466994-126475424	7:-:126466996-126475103	ENSMUSG00000030733	20399	Q69ZM3,Q91ZM2	Sh2b1	SH2B adaptor protein 1 [Source:MGI Symbol;Acc:MGI:1201407]	0	0.06501	0.00952	1.45406	0.76954	0.43033
ENSMUST00000079601	6.02317	0.00449458	up	16:-:22381309-22439719	MERGE.16709	16:-:22354158-22439719	16:-:22381309-22439719	ENSMUSG00000013089	104156	F6Q487,Q9CXC9,E9Q288,Q8BJR1	Etv5	ets variant 5 [Source:MGI Symbol;Acc:MGI:1096867]	0.46304	0.15061	0.00406	6.78991	7.8936	3.03939
ENSMUST00000087563	6.00139	0.0158973	up	2:+:180078623-180085902	MERGE.26815	2:+:180070588-180085902	2:+:180078623-180085902	ENSMUSG00000039069	52856	Q8R2K9,A2AFK4,I6L986	Mtg2	mitochondrial ribosome associated GTPase 2 [Source:MGI Symbol;Acc:MGI:106565]	0	0	2.12469	2.90509	2.4221	1.99937
ENSMUST00000195860	5.99813	0.0330843	up	1:+:39901179-40024754	MERGE.592	1:+:39900913-40026310	1:+:39901179-40024754	ENSMUSG00000026074	26921	A0A0A6YVR7,F8VPL5,E9PVG7	Map4k4	mitogen-activated protein kinase kinase kinase kinase 4 [Source:MGI Symbol;Acc:MGI:1349394]	0	0	1.58309	0.57086	1.34107	1.46761
ENSMUST00000117488	5.99566	0.000821657	up	10:+:81257299-81262981	MERGE.4650	10:+:81233155-81264138	10:+:81257299-81262981	ENSMUSG00000004933	17179	Q9D6H7,D3Z4T5,P41242,D3YVQ8,D6RGA0	Matk	megakaryocyte-associated tyrosine kinase [Source:MGI Symbol;Acc:MGI:99259]	0.04893	0.03183	0	0.97972	1.11756	1.57606
ENSMUST00000173173	5.9905	0.0467357	up	1:+:87327066-87433799	MERGE.1372	1:+:87326998-87450796	1:+:87327066-87433799	ENSMUSG00000048000	227331	G3UZS9,G3UYR9,G3UZW5,G3UZM3,G3UYG6,G3UXF2,E9Q2M5,G3UYH4,G3UWR2,G3UZX7,G3UWT6	Gigyf2	GRB10 interacting GYF protein 2 [Source:MGI Symbol;Acc:MGI:2138584]	2.13214	0	0	2.9444	0.77894	2.68691
ENSMUST00000109768	5.97635	0.0247442	up	8:+:84689264-84699786	MERGE.43701	8:+:84686307-84699808	8:+:84689264-84699786	ENSMUSG00000001909	212528	D6RG86,Q3TX08,H3BL74,D3Z413,H3BKB8,H3BKS8,H3BL70,E9PWD4,D6RFC0,H3BK68,H3BKV3,G3V019	Trmt1	tRNA methyltransferase 1 [Source:MGI Symbol;Acc:MGI:1289155]	1.99053	0	0	1.46467	2.6559	2.57019
ENSMUST00000005830	5.97611	0.0363728	up	3:+:103171655-103179152	MERGE.28981	3:+:103171655-103179166	3:+:103171655-103179152	ENSMUSG00000005687	68183	Q3U5M2,Q9D287,D6RHR7,D6RGA5	Bcas2	breast carcinoma amplified sequence 2 [Source:MGI Symbol;Acc:MGI:1915433]	8.43352	0	0	4.72705	4.7262	4.12754
ENSMUST00000124758	5.96255	0.0263792	up	4:-:118209010-118236016	MERGE.31750	4:-:118208213-118291405	4:-:118209010-118236016	ENSMUSG00000033295	19268	F6Y3V0,A2A8L5,F6S1X8	Ptprf	protein tyrosine phosphatase, receptor type, F [Source:MGI Symbol;Acc:MGI:102695]	0	0	1.51895	0.78151	0.84375	1.02418
ENSMUST00000004560	5.95374	0.0263375	up	6:-:120892854-120916853	MERGE.38260	6:-:120891930-120916853	6:-:120892854-120916853	ENSMUSG00000004446	12122	P70444,D3Z463	Bid	BH3 interacting domain death agonist [Source:MGI Symbol;Acc:MGI:108093]	2.53513	0	0	1.84214	2.74279	2.13837
ENSMUST00000026991	5.94289	0.00729977	up	13:+:54621824-54661586	MERGE.11376	13:+:54621784-54664068	13:+:54621824-54661586	ENSMUSG00000025873	76577	D3Z2H4,D3Z4G9,D3YUP4,F6XLD9,D6RE51	Faf2	Fas associated factor family member 2 [Source:MGI Symbol;Acc:MGI:1923827]	0	0	0.39746	1.62531	1.13086	0.94994
ENSMUST00000030799	5.93281	0.0357779	up	5:-:24445458-24447854	MERGE.33333	5:-:24445458-24447854	5:-:24445458-24447854	ENSMUSG00000028958	64295	Q9JMG3,D3Z108,E9QN77,D3Z5X7	Tmub1	transmembrane and ubiquitin-like domain containing 1 [Source:MGI Symbol;Acc:MGI:1923764]	3.37408	0	0	6.39394	2.06945	2.81353
ENSMUST00000128350	5.92919	5.29942e-05	up	8:-:109603303-109608673	MERGE.44199	8:-:109591343-109608673	8:-:109603303-109608673	ENSMUSG00000031730	56749	O35435,F6ZQJ5,D3YZY5,F6TCT7,E9Q1V3	Dhodh	dihydroorotate dehydrogenase [Source:MGI Symbol;Acc:MGI:1928378]	0	0	0	0.83772	0.56634	1.12528
ENSMUST00000097311	5.91723	0.0283275	up	17:-:47867764-47924435	MERGE.19580	17:-:47867133-47924645	17:-:47867764-47924435	ENSMUSG00000023991	74123	D3Z726,Q9DBY0	Foxp4	forkhead box P4 [Source:MGI Symbol;Acc:MGI:1921373]	1.1601	0	0	1.49543	1.79956	0.79252
ENSMUST00000085102	5.91635	0.0170336	up	9:+:107296026-107301987	ENSMUSG00000032578	9:+:107296026-107302784	9:+:107296026-107301987	ENSMUSG00000032578	12700	Q3TD28,E9Q2F4,E9PYE4,E9Q273,Q62225	Cish	cytokine inducible SH2-containing protein [Source:MGI Symbol;Acc:MGI:103159]	0.90317	0	0	1.46313	1.06109	1.21047
ENSMUST00000053536	5.9047	0.049891	up	11:-:113726852-113751881	MERGE.8214	11:-:113726850-113751881	11:-:113726852-113751881	ENSMUSG00000041598	56699	Q9JM96,A2A6Q3,A2A6Q2	Cdc42ep4	CDC42 effector protein (Rho GTPase binding) 4 [Source:MGI Symbol;Acc:MGI:1929760]	7.03447	0	0	3.00613	2.85423	1.9892
ENSMUST00000055921	5.89657	0.011367	up	2:+:25403171-25409494	MERGE.23618	2:+:25395874-25409494	2:+:25403171-25409494	ENSMUSG00000015094	18146	Q925Q2,A2AJ21,A2AJ20,A2AJ19,A2AJ23,Q64322	Npdc1	neural proliferation, differentiation and control 1 [Source:MGI Symbol;Acc:MGI:1099802]	0.56845	0	0	2.35823	1.38951	1.03406
ENSMUST00000116556	5.89543	0.0472351	up	17:+:66111645-66120503	MERGE.19883	17:+:66111546-66120503	17:+:66111645-66120503	ENSMUSG00000024101	68767	Q8VDD8	Wash1	WAS protein family homolog 1 [Source:MGI Symbol;Acc:MGI:1916017]	0.83407	0	0	0.43384	1.67599	2.15191
ENSMUST00000155364	5.89072	0.000905567	up	17:+:8283762-8297661	MERGE.18443	17:+:8282904-8297661	17:+:8283762-8297661	ENSMUSG00000023861	55951	E9Q0V4,P63030,D3YWY6,D3Z5S0,D3Z786	Mpc1	mitochondrial pyruvate carrier 1 [Source:MGI Symbol;Acc:MGI:1915240]	0.04334	0	0	0.68559	0.58514	1.47928
ENSMUST00000152661	5.87873	0.000333917	up	5:+:33733692-33734913	MERGE.33635	5:+:33721674-33737068	5:+:33733692-33734913	ENSMUSG00000054252	14184	Q3UNB1,D3Z7U5,F6TK14,E9QNJ9,Q61563,Q7TSI8	Fgfr3	fibroblast growth factor receptor 3 [Source:MGI Symbol;Acc:MGI:95524]	0	0	0	0.41733	1.16886	0.41067
ENSMUST00000138276	5.872	0.000497923	up	9:+:62846015-62850711	MERGE.46255	9:+:62838785-62852006	9:+:62846015-62850711	ENSMUSG00000032245	76524	F6YAC1,Q3U466,F6SXC2,D6RE34	Cln6	ceroid-lipofuscinosis, neuronal 6 [Source:MGI Symbol;Acc:MGI:2159324]	0	0	0	1.14558	1.10638	0.35787
ENSMUST00000039788	5.87054	0.0299746	up	9:-:58524300-58540941	ENSMUSG00000035914	9:-:58524300-58555132	9:-:58524300-58540941	ENSMUSG00000035914	102657	Q8VE98,A6MDC5	Cd276	CD276 antigen [Source:MGI Symbol;Acc:MGI:2183926]	2.01111	0	0	1.18897	1.54648	1.86459
ENSMUST00000135570	5.85975	0.0096833	up	7:-:114264795-114276026	MERGE.41355	7:-:114264606-114294448	7:-:114264795-114276026	ENSMUSG00000030751	26440	Q8BTU5,Q9R1P4,Q3TS44	Psma1	proteasome (prosome, macropain) subunit, alpha type 1 [Source:MGI Symbol;Acc:MGI:1347005]	0.15857	0	3.02949	8.28955	11.909	7.67922
ENSMUST00000165153	5.85566	0.0197007	up	10:+:79854633-79863818	MERGE.4516	10:+:79854427-79864771	10:+:79854633-79863818	ENSMUSG00000006498	19205	Q8BGJ5,F7AXP1,E9Q0W3,E9PZ39,E9QMW9,Q8CB58,Q922I7,E9Q279,F7DCW4	Ptbp1	polypyrimidine tract binding protein 1 [Source:MGI Symbol;Acc:MGI:97791]	0	0.00665	0.79115	0.76082	2.29154	2.03632
ENSMUST00000108545	5.83074	0.0381181	up	11:-:70669463-70687943	MERGE.6894	11:-:70669463-70689729	11:-:70669463-70687943	ENSMUSG00000040712	216874	B0QZH6,D6RCU2,B0QZH4	Camta2	calmodulin binding transcription activator 2 [Source:MGI Symbol;Acc:MGI:2135957]	2.45983	0	0	1.08879	1.50315	1.32125
ENSMUST00000100782	5.8181	0.0188488	up	11:+:78094708-78156075	MERGE.7145	11:+:78094660-78156700	11:+:78094708-78156075	ENSMUSG00000037750	216971	Q6P539,E9PXL0	Fam222b	family with sequence similarity 222, member B [Source:MGI Symbol;Acc:MGI:2384939]	0	1.04478	0	1.55029	0.82319	1.1461
ENSMUST00000043767	5.81014	0.0356102	up	8:+:13785615-13798538	MERGE.42298	8:+:13785615-13798985	8:+:13785615-13798538	ENSMUSG00000038398	67031	Q9CUH6,Q3ULJ3	Upf3a	UPF3 regulator of nonsense transcripts homolog A (yeast) [Source:MGI Symbol;Acc:MGI:1914281]	6.801	0	0	4.00926	3.81947	3.59398
ENSMUST00000094441	5.80647	0.0146806	up	5:+:114707760-114722327	ENSMUSG00000002486	5:+:114707760-114722327	5:+:114707760-114722327	ENSMUSG00000002486	77832	F6Q720,Q3TVW5	Tchp	trichoplein, keratin filament binding [Source:MGI Symbol;Acc:MGI:1925082]	0	0	0.69518	1.03349	0.9367	0.75
ENSMUST00000138885	5.79673	0.0143505	up	5:+:115632141-115646119	MERGE.35038	5:+:115628515-115647736	5:+:115632141-115646119	ENSMUSG00000029518	77407	S4R1W7,Q6PHN9	Rab35	RAB35, member RAS oncogene family [Source:MGI Symbol;Acc:MGI:1924657]	1.84805	0	0	3.27309	2.73351	2.57842
ENSMUST00000176855	5.78623	3.00677e-05	up	15:-:76751677-76794825	MERGE.15398	15:-:76723985-76818170	15:-:76751677-76794825	ENSMUSG00000033697	223666	H3BJU8,H7BX46,G3X932,H3BJW7,H3BKC8,H3BJM3,H3BLS4	Arhgap39	Rho GTPase activating protein 39 [Source:MGI Symbol;Acc:MGI:107858]	0	0	0	0.75345	0.52921	0.53493
ENSMUST00000121212	5.77895	0.00181058	up	3:+:89164795-89176921	MERGE.28481	3:+:89164795-89176921	3:+:89164795-89176921	ENSMUSG00000068917	12748	O35491,D3Z7L4,E9Q5Y1,D3Z4P7,D6RG48,F8WHX0	Clk2	CDC-like kinase 2 [Source:MGI Symbol;Acc:MGI:1098669]	0.06425	0	0	0.69494	0.41091	0.44526
ENSMUST00000159082	5.77408	0.0226621	up	10:-:79736128-79746573	MERGE.4502	10:-:79736123-79746581	10:-:79736128-79746573	ENSMUSG00000020329	216151	Q3V3C0,E9PWD9,E0CY15,F6TLB0,Q8BKF1	Polrmt	polymerase (RNA) mitochondrial (DNA directed) [Source:MGI Symbol;Acc:MGI:1915843]	0.68931	0	0	0.94325	1.02719	0.58932
ENSMUST00000048016	5.77118	0.0212901	up	14:+:20694968-20700197	MERGE.12712	14:+:20694968-20701676	14:+:20694968-20700197	ENSMUSG00000039357	73068	Q8BHC9,B2RRR9	Fut11	fucosyltransferase 11 [Source:MGI Symbol;Acc:MGI:1920318]	0.91873	0	0	1.19674	1.03227	0.86042
ENSMUST00000162583	5.76253	0.0206988	up	9:+:61373219-61418486	MERGE.46239	9:+:61372366-61418497	9:+:61373219-61418486	ENSMUSG00000032280	21887	Q3TY99,E0CY14,E0CY76,F6TS96,E0CXU1,E0CYM5,E0CXS9,E0CZB4,F8WIE2,J3KMT7,E0CXS2,E0CYI6	Tle3	transducin-like enhancer of split 3, homolog of Drosophila E(spl) [Source:MGI Symbol;Acc:MGI:104634]	0.70498	0	0	0.67507	0.80296	0.88572
ENSMUST00000201767	5.74697	0.000307849	up	12:+:83106787-83158207	MERGE.9812	12:+:82588292-83162056	12:+:83106787-83158207	ENSMUSG00000021219	50779	A0A087WPW1,B1B1E4,F6WDS8	Rgs6	regulator of G-protein signaling 6 [Source:MGI Symbol;Acc:MGI:1354730]	0	0	0	0.87896	0.5282	0.27458
ENSMUST00000043596	5.73431	0.0289474	up	X:-:102513975-102644246	MERGE.48664	X:-:102513975-102644246	X:-:102513975-102644246	ENSMUSG00000034055	18679	Q7TSC5,A2AI89,A2AI87,A2AI91,A2AI88	Phka1	phosphorylase kinase alpha 1 [Source:MGI Symbol;Acc:MGI:97576]	0	0.87024	0	0.44501	0.78752	0.4966
ENSMUST00000167178	5.7336	0.0221072	up	11:+:86544991-86567359	MERGE.7378	11:+:86544991-86567360	11:+:86544991-86567359	ENSMUSG00000020513	56427	Q3TDA3,Q9R1K7,Q8CDD3,F6Q5J9	Tubd1	tubulin, delta 1 [Source:MGI Symbol;Acc:MGI:1891826]	0	0	1.4064	1.91703	0.93318	1.39814
ENSMUST00000049567	5.73086	0.0393589	up	9:-:21229731-21239071	MERGE.44956	9:-:21229730-21239332	9:-:21229731-21239071	ENSMUSG00000003308	50868	Q3UWI4,Q9Z2X8	Keap1	kelch-like ECH-associated protein 1 [Source:MGI Symbol;Acc:MGI:1858732]	2.09416	0	0	2.12359	1.40449	0.91159
ENSMUST00000133861	5.72317	0.0279367	up	11:+:59727681-59776602	MERGE.6521	11:+:59661305-59781756	11:+:59727681-59776602	ENSMUSG00000005417	26936	F6S5I0,F6RND9,Q5SWZ5,F6XZM9	Mprip	myosin phosphatase Rho interacting protein [Source:MGI Symbol;Acc:MGI:1349438]	0	0.19726	0	0.50388	0.90223	0.19647
ENSMUST00000108141	5.70797	0.0396778	up	7:-:30640999-30650144	MERGE.39462	7:-:30640999-30664994	7:-:30640999-30650144	ENSMUSG00000036733	68035	D3YYW8	Rbm42	RNA binding motif protein 42 [Source:MGI Symbol;Acc:MGI:1915285]	1.44193	0	0.01059	4.96468	4.39847	1.09752
ENSMUST00000150607	5.69432	3.5939e-05	up	7:-:144445803-144452587	MERGE.42127	7:-:144435733-144471009	7:-:144445803-144452587	ENSMUSG00000031078	13043	Q8BNA5,Q921L6,Q60598	Cttn	cortactin [Source:MGI Symbol;Acc:MGI:99695]	0	0	0	1.09706	1.22252	0.83041
ENSMUST00000185661	5.65883	0.0176743	up	11:-:58327215-58330339	MERGE.6460	11:-:58315114-58330339	11:-:58327215-58330339	ENSMUSG00000049755	319475	Q3USW9,A8Y5R7,Q99LH4	Zfp672	zinc finger protein 672 [Source:MGI Symbol;Acc:MGI:2442105]	1.35953	0	0.01034	2.1262	2.16674	1.91931
ENSMUST00000205014	5.65763	8.52443e-05	up	6:-:88298106-88446484	MERGE.37614	6:-:88257334-88446539	6:-:88298106-88446484	ENSMUSG00000033216	65967	A0A0N4SVA4,Q9JHW4	Eefsec	eukaryotic elongation factor, selenocysteine-tRNA-specific [Source:MGI Symbol;Acc:MGI:2137092]	0	0	0	0.70462	0.35123	0.66035
ENSMUST00000168406	5.65735	0.0450652	up	6:+:48841583-48845365	MERGE.36909	6:+:48840919-48847071	6:+:48841583-48845365	ENSMUSG00000023367	66058	Q99JK9,Q9DCS1	Tmem176a	transmembrane protein 176A [Source:MGI Symbol;Acc:MGI:1913308]	0	0	0	1.06893	1.29044	0.02636
ENSMUST00000196684	5.64591	0.0191791	up	7:-:24978170-25005943	MERGE.39175	7:-:24978167-25005958	7:-:24978170-25005943	ENSMUSG00000040907	232975	Q8R0B0,A0A0G2JGX4,Q8VCE0,Q6PIC6	Atp1a3	ATPase, Na+/K+ transporting, alpha 3 polypeptide [Source:MGI Symbol;Acc:MGI:88107]	6.18609	232.922	0.43033	440.295	406.938	385.772
ENSMUST00000161994	5.64257	4.16503e-05	up	3:-:95880673-95882074	MERGE.28760	3:-:95878503-95882251	3:-:95880673-95882074	ENSMUSG00000038550	229599	F6U6T6,E0CYK0,H3BKT8,H3BJP8,Q3TQ03	Ciart	circadian associated repressor of transcription [Source:MGI Symbol;Acc:MGI:2684975]	0	0	0	0.70934	0.43388	0.57613
ENSMUST00000041587	5.6276	0.0414113	up	15:+:78877190-78894585	MERGE.15442	15:+:78877190-78894776	15:+:78877190-78894585	ENSMUSG00000033128	106039	Q3TB03,Q8R0H9	Gga1	golgi associated, gamma adaptin ear containing, ARF binding protein 1 [Source:MGI Symbol;Acc:MGI:2146207]	7.75872	0.11424	0	9.08712	7.76486	6.14766
ENSMUST00000108566	5.60767	0.0272405	up	7:+:6172513-6190421	MERGE.38912	7:+:6172226-6193811	7:+:6172513-6190421	ENSMUSG00000044876	72667	D3Z1T3,D3Z688,D3Z2T1,Q3TDV8,D3Z381,E9Q3H2	Zfp444	zinc finger protein 444 [Source:MGI Symbol;Acc:MGI:1923365]	0	0.36327	0	1.8815	1.16367	0.38219
ENSMUST00000159628	5.6065	0.04342	up	5:-:124120294-124124554	MERGE.35316	5:-:124118690-124249760	5:-:124120294-124124554	ENSMUSG00000029406	19679	Q3TPA5,E0CXR4,E9PYJ7	Pitpnm2	phosphatidylinositol transfer protein, membrane-associated 2 [Source:MGI Symbol;Acc:MGI:1336192]	3.48107	0.00572	0.01173	8.75437	6.5968	1.48602
ENSMUST00000109989	5.59986	0.0207205	up	11:-:3917192-3932044	MERGE.5615	11:-:3917192-3932159	11:-:3917192-3932044	ENSMUSG00000020432	21452	O88968	Tcn2	transcobalamin 2 [Source:MGI Symbol;Acc:MGI:98534]	0	1.92384	0.01658	3.18184	2.88375	1.48361
ENSMUST00000111115	5.59829	0.0161649	up	14:-:66985239-67008856	MERGE.13622	14:-:66985239-67008877	14:-:66985239-67008856	ENSMUSG00000022051	12177	Q3TEW0,Q91Z78,Q9Z2F7	Bnip3l	BCL2/adenovirus E1B interacting protein 3-like [Source:MGI Symbol;Acc:MGI:1332659]	2.72192	0.00967	0.00992	3.72604	4.26394	4.71299
ENSMUST00000150491	5.58638	0.0197436	up	11:-:72452608-72456350	MERGE.6928	11:-:72451638-72489904	11:-:72452608-72456350	ENSMUSG00000040447	216892	F6WK70	Spns2	spinster homolog 2 [Source:MGI Symbol;Acc:MGI:2384936]	0.81904	0	0	2.33792	0.85801	2.60001
ENSMUST00000166169	5.58388	0.0482261	up	14:-:52006086-52019713	MERGE.13251	14:-:52006077-52020733	14:-:52006086-52019713	ENSMUSG00000049295	69890	Q9CVF3,Q6IQX8	Zfp219	zinc finger protein 219 [Source:MGI Symbol;Acc:MGI:1917140]	0	0.01554	0.91887	0.50714	4.00558	1.51523
ENSMUST00000068036	5.57902	0.0139641	up	4:-:139061409-139074789	MERGE.32393	4:-:139061108-139075570	4:-:139061409-139074789	ENSMUSG00000028747	15565	Q3UY46,Q9R1C8,Q14AW8	Htr6	5-hydroxytryptamine (serotonin) receptor 6 [Source:MGI Symbol;Acc:MGI:1196627]	0	0	0	1.55884	0.08665	0.12612
ENSMUST00000100235	5.57766	0.0419467	up	11:+:115187487-115247023	MERGE.8254	11:+:115187487-115247023	11:+:115187487-115247023	ENSMUSG00000045980	320534	A2A6S1,Q3TB48	Tmem104	transmembrane protein 104 [Source:MGI Symbol;Acc:MGI:2444222]	1.14389	0	0	1.05826	1.05439	0.4645
ENSMUST00000186207	5.55367	0.0243923	up	7:+:127745201-127768927	MERGE.41745	7:+:127744543-127769483	7:+:127745201-127768927	ENSMUSG00000030811	233902	A0A0U1RP19,A0A087WQ84	Fbxl19	F-box and leucine-rich repeat protein 19 [Source:MGI Symbol;Acc:MGI:3039600]	0.00435	0	0.11693	0.96126	0.93301	0.22521
ENSMUST00000172835	5.54112	3.91662e-05	up	7:+:18926080-18958618	MERGE.39073	7:+:18925888-18965319	7:+:18926080-18958618	ENSMUSG00000108585	384569	-	Nova2	neuro-oncological ventral antigen 2 [Source:MGI Symbol;Acc:MGI:104296]	0.07486	0.17043	0.24034	5.22573	8.18879	7.48156
ENSMUST00000026476	5.53535	0.00773841	up	10:-:127281956-127288890	MERGE.5461	10:-:127281956-127289018	10:-:127281956-127288890	ENSMUSG00000025409	110962	Q7TMJ0,F7CV40,D3YV97,G3UZJ8,G3UXV1,E9Q572,Q3TY92,F6S711	Mbd6	methyl-CpG binding domain protein 6 [Source:MGI Symbol;Acc:MGI:106378]	0	0.30639	0.00776	0.83248	0.80046	0.64614
ENSMUST00000034615	5.51264	0.0174323	up	9:+:35559460-35567401	MERGE.45598	9:+:35558595-35567401	9:+:35559460-35567401	ENSMUSG00000032103	67049	Q9CS32,Q9D0F7,Q9JI38	Pus3	pseudouridine synthase 3 [Source:MGI Symbol;Acc:MGI:1914299]	0	0	1.00033	1.10454	0.92062	1.1344
ENSMUST00000152710	5.50791	0.0178304	up	6:-:114860628-114875107	MERGE.38086	6:-:114859996-114969994	6:-:114860628-114875107	ENSMUSG00000030315	232334	Q80V24,D3YZY3,D3Z130	Vgll4	vestigial like 4 (Drosophila) [Source:MGI Symbol;Acc:MGI:2652840]	0.83109	0.14335	0	2.99512	7.40274	2.50083
ENSMUST00000186410	5.50634	0.00173859	up	9:-:57143070-57148305	MERGE.46113	9:-:57142800-57148305	9:-:57143070-57148305	ENSMUSG00000032298	72774	Q3U296,Q8K4Q6	Neil1	nei endonuclease VIII-like 1 (E. coli) [Source:MGI Symbol;Acc:MGI:1920024]	0	0	0.09083	0.62014	0.54363	0.59011
ENSMUST00000041477	5.4935	0.0352447	up	9:-:58156265-58159221	MERGE.46146	9:-:58156265-58159221	9:-:58156265-58159221	ENSMUSG00000037206	26968	Q6GU68	Islr	immunoglobulin superfamily containing leucine-rich repeat [Source:MGI Symbol;Acc:MGI:1349645]	1.05688	0	0	2.18206	0.78199	0.86814
ENSMUST00000152298	5.44973	0.00200658	up	5:+:137779544-137780110	MERGE.35679	5:+:137778849-137780110	5:+:137779544-137780110	ENSMUSG00000029725	69871	A0A0G2JFI2,Q9D8C8,F6XYC5	Ppp1r35	protein phosphatase 1, regulatory subunit 35 [Source:MGI Symbol;Acc:MGI:1922853]	0	0	0	1.4761	0.21694	0.90218
ENSMUST00000013633	5.4346	0.0336101	up	5:+:108694502-108706896	MERGE.34730	5:+:108692382-108706924	5:+:108694502-108706896	ENSMUSG00000008090	116701	A0A0G2JDM8,Q91V87	Fgfrl1	fibroblast growth factor receptor-like 1 [Source:MGI Symbol;Acc:MGI:2150920]	1.13492	0	0	1.34446	1.47581	0.65765
ENSMUST00000053042	5.41738	0.0453739	up	4:-:129425765-129440818	ENSMUSG00000048485	4:-:129425765-129440853	4:-:129425765-129440818	ENSMUSG00000048485	215627	Q8CII0,I7HLR7	Zbtb8b	zinc finger and BTB domain containing 8b [Source:MGI Symbol;Acc:MGI:2387181]	0.31988	0	0	1.0824	0.18395	0.63998
ENSMUST00000133868	5.41458	0.0153517	up	17:+:28197785-28202478	MERGE.19017	17:+:28177207-28205886	17:+:28197785-28202478	ENSMUSG00000024220	224656	B2KF18,F7B631,B2KF19	Zfp523	zinc finger protein 523 [Source:MGI Symbol;Acc:MGI:2687278]	0	0.55752	0	2.44112	1.59979	0.76802
ENSMUST00000131000	5.41444	0.0412822	up	7:+:127876796-127880188	MERGE.41759	7:+:127876221-127885996	7:+:127876796-127880188	ENSMUSG00000049739	233905	Q6NV66,D3Z083	Zfp646	zinc finger protein 646 [Source:MGI Symbol;Acc:MGI:3665412]	0	0.42884	0	1.21323	0.25014	1.15616
ENSMUST00000086819	5.39919	0.0010976	up	1:-:93018457-93082421	MERGE.1478	1:-:93015464-93101951	1:-:93018457-93082421	ENSMUSG00000014602	16560	A0A087WSU7,E9Q9G6,G3UW47,Q6TA13,E9QAN4	Kif1a	kinesin family member 1A [Source:MGI Symbol;Acc:MGI:108391]	3.90432	0.43273	0.47549	56.1051	55.0652	19.9961
ENSMUST00000145904	5.39088	4.34066e-05	up	2:+:131262796-131296331	MERGE.25741	2:+:131262001-131299835	2:+:131262796-131296331	ENSMUSG00000037514	74450	F6VV40,Q3U4S0,V9GXK8,V9GXL0,V9GX56,V9GXP9	Pank2	pantothenate kinase 2 [Source:MGI Symbol;Acc:MGI:1921700]	0	0	0	0.46535	0.63449	0.53872
ENSMUST00000152137	5.3872	0.0162668	up	11:-:61452045-61454131	MERGE.6595	11:-:61448442-61454131	11:-:61452045-61454131	ENSMUSG00000010086	22671	Q96DY5	Rnf112	ring finger protein 112 [Source:MGI Symbol;Acc:MGI:106611]	0	0.94433	0.01614	2.44146	3.38952	1.25843
ENSMUST00000023221	5.36166	0.0387416	up	15:+:76331231-76334907	MERGE.15345	15:+:76331231-76334907	15:+:76331231-76334907	ENSMUSG00000022561	14731	F6YZ21,Q9WTK3,E9PW03,E9Q4I5,E9QA52,F6T7Y8	Gpaa1	GPI anchor attachment protein 1 [Source:MGI Symbol;Acc:MGI:1202392]	6.51551	0	0.05368	6.24895	5.24399	4.72852
ENSMUST00000100672	5.34094	0.0305408	up	14:+:46882965-47105817	MERGE.13165	14:+:46882854-47105817	14:+:46882965-47105817	ENSMUSG00000021838	74480	Q8CBY1	Samd4	sterile alpha motif domain containing 4 [Source:MGI Symbol;Acc:MGI:1921730]	0.66409	0.0023	0.00236	0.48791	0.9123	1.83318
ENSMUST00000038411	5.3213	0.00522953	up	10:+:80602880-80607654	MERGE.4581	10:+:80602880-80615783	10:+:80602880-80607654	ENSMUSG00000035370	100113398	Q6PAT0	Adat3	adenosine deaminase, tRNA-specific 3 [Source:MGI Symbol;Acc:MGI:1924344]	0.18635	0	0.01145	1.39646	1.17094	0.67972
ENSMUST00000174299	5.30618	0.0219134	up	17:+:34032183-34037700	MERGE.19227	17:+:34031812-34038393	17:+:34032183-34037700	ENSMUSG00000039656	20182	P28704,Q8VCR0,Q3TWJ1,G3UZ09,G3UXP8	Rxrb	retinoid X receptor beta [Source:MGI Symbol;Acc:MGI:98215]	2.12906	0.01018	0	2.35978	2.42208	2.44284
ENSMUST00000165790	5.29535	0.0201569	up	16:+:17759621-17793380	MERGE.16562	16:+:17759618-17793382	16:+:17759621-17793380	ENSMUSG00000022750	224023	Q99JN2,D3Z7N9,H9KV05,D3Z2R6,D3YZH5	Klhl22	kelch-like 22 [Source:MGI Symbol;Acc:MGI:1337995]	0.41263	0	0	0.56053	0.87969	0.4104
ENSMUST00000050551	5.29272	0.00303331	up	X:-:102247381-102252181	ENSMUSG00000051159	X:-:102247381-102252181	X:-:102247381-102252181	ENSMUSG00000051159	12705	A0A0A0MQI7,F6ZC52,F6YUL1,F6R7Z3,P97769	Cited1	Cbp/p300-interacting transactivator with Glu/Asp-rich carboxy-terminal domain 1 [Source:MGI Symbol;Acc:MGI:108023]	0	0	0.21519	0.96631	1.0806	0.85793
ENSMUST00000090086	5.29217	0.0301248	up	16:+:18498888-18566679	MERGE.16594	16:+:18498768-18566679	16:+:18498888-18566679	ENSMUSG00000000884	13972	F8WH35,D3Z0D5,Q3TM20,D3YUW3,D3Z0M5	Gnb1l	guanine nucleotide binding protein (G protein), beta polypeptide 1-like [Source:MGI Symbol;Acc:MGI:1338057]	0.6434	0	0	0.93394	0.48217	0.50821
ENSMUST00000033901	5.28692	0.0220376	up	8:+:11497568-11513287	MERGE.42244	8:+:11497506-11514960	8:+:11497568-11513287	ENSMUSG00000031505	69225	J3QMM7,K3W4M4,J3QN06,J3QPU6	Carkd	carbohydrate kinase domain containing [Source:MGI Symbol;Acc:MGI:1913353]	0	0	1.65258	1.48361	1.2266	1.41145
ENSMUST00000136719	5.27443	0.0329665	up	2:+:176226573-176238721	MERGE.26918	2:+:176226552-177022509	2:+:176226573-176238721	ENSMUSG00000078894	100504263	F7ACM4,D3YYR3,A2ARL4,A2ARV8	2210418O10Rik	RIKEN cDNA 2210418O10 gene [Source:MGI Symbol;Acc:MGI:1924208]	0.57413	0	0	0.44226	0.56738	1.44755
ENSMUST00000121128	5.26175	0.0385862	up	7:-:142650769-142659489	MERGE.42088	7:-:142650766-142666816	7:-:142650769-142659489	ENSMUSG00000048583	16002	P09535,D3Z4N4,J3QJZ9,E9QLW5	Igf2	insulin-like growth factor 2 [Source:MGI Symbol;Acc:MGI:96434]	0.03517	2.51565	0	1.29713	2.24619	3.12243
ENSMUST00000015467	5.25885	0.0334699	up	3:+:90248172-90253612	MERGE.28558	3:+:90248172-90253612	3:+:90248172-90253612	ENSMUSG00000052310	30791	Q3UK48,Q9QZ03	Slc39a1	solute carrier family 39 (zinc transporter), member 1 [Source:MGI Symbol;Acc:MGI:1353474]	1.84987	0	0.70398	8.49655	8.93594	4.12969
ENSMUST00000028021	5.24651	0.0280966	up	1:+:161969188-161972330	MERGE.2435	1:+:161969186-162027106	1:+:161969188-161972330	ENSMUSG00000026698	67292	Q9CXR4,E0CZA4,E0CXG9	Pigc	phosphatidylinositol glycan anchor biosynthesis, class C [Source:MGI Symbol;Acc:MGI:1914542]	0	0.52372	0	0.69556	0.36275	1.22548
ENSMUST00000042923	5.23491	0.0319194	up	10:-:81621787-81627797	MERGE.4674	10:-:81621785-81627797	10:-:81621787-81627797	ENSMUSG00000034748	50721	Q3UKP1,D3YY89,P59941	Sirt6	sirtuin 6 [Source:MGI Symbol;Acc:MGI:1354161]	3.13223	0	0.02563	3.72369	3.92393	2.21798
ENSMUST00000133803	5.22304	0.00815345	up	4:-:129632165-129641065	MERGE.32078	4:-:129626078-129641065	4:-:129632165-129641065	ENSMUSG00000053841	109658	Q8C5K1,A2ADZ3,A8Y5J8,A2ADZ2,A2ADZ4	Txlna	taxilin alpha [Source:MGI Symbol;Acc:MGI:105968]	0	0	0.27773	1.3591	1.05903	0.59343
ENSMUST00000074249	5.21595	0.0417621	up	7:-:127390907-127393629	ENSMUSG00000078580	7:-:127389673-127393629	7:-:127390907-127393629	ENSMUSG00000078580	105243102,101604	D3Z3V4,D3Z6C2,E9PZQ8	E430018J23Rik	RIKEN cDNA E430018J23 gene [Source:MGI Symbol;Acc:MGI:2141981]	0.77814	0	0	0.38501	1.17986	1.30449
ENSMUST00000021038	5.20778	0.0371435	up	11:+:105292668-105343871	MERGE.8009	11:+:105292643-105351139	11:+:105292668-105343871	ENSMUSG00000020695	17534	A2AAA9	Mrc2	mannose receptor, C type 2 [Source:MGI Symbol;Acc:MGI:107818]	0.05394	0.00945	0	0.12366	0.62369	0.8842
ENSMUST00000110181	5.20113	0.0294595	up	2:+:131491964-131525922	MERGE.25755	2:+:131491496-131525922	2:+:131491964-131525922	ENSMUSG00000027333	228608	Q3TLR8,V9GXD6,A2ANQ4,A2AP08,V9GXE5,A2ANQ3	Smox	spermine oxidase [Source:MGI Symbol;Acc:MGI:2445356]	0.54176	0	0	0.53152	0.43633	1.25775
ENSMUST00000179290	5.1978	0.0141177	up	4:-:119169516-119173856	ENSMUSG00000045268	4:-:119169513-119174195	4:-:119169516-119173856	ENSMUSG00000045268	195522	A8Y5E1,A2A7P4	Zfp691	zinc finger protein 691 [Source:MGI Symbol;Acc:MGI:3041163]	0.34577	0	0	0.79878	0.42001	0.92326
ENSMUST00000110180	5.19143	0.0106078	up	2:+:131491993-131525167	MERGE.25755	2:+:131491496-131525922	2:+:131491993-131525167	ENSMUSG00000027333	228608	Q3TLR8,V9GXD6,A2ANQ4,A2AP08,V9GXE5,A2ANQ3	Smox	spermine oxidase [Source:MGI Symbol;Acc:MGI:2445356]	0	0.44818	0	0.78403	0.76633	0.73477
ENSMUST00000171872	5.18804	0.0183358	up	17:-:34030174-34031656	MERGE.19225	17:-:34026033-34031690	17:-:34030174-34031656	ENSMUSG00000024327	14977	Q31125,E9PV10	Slc39a7	solute carrier family 39 (zinc transporter), member 7 [Source:MGI Symbol;Acc:MGI:95909]	0	0	0	0.44819	1.3332	0.0504
ENSMUST00000180792	5.18355	0.0356923	up	16:+:11322908-11755472	MERGE.16436	16:+:11322908-11757216	16:+:11322908-11755472	ENSMUSG00000071669	74478	D3YZ90,Q9D3S3,E9Q6P3	Snx29	sorting nexin 29 [Source:MGI Symbol;Acc:MGI:1921728]	1.00665	0	0	1.10535	0.51994	0.91781
ENSMUST00000130749	5.17119	0.000138051	up	11:+:103101686-103104021	MERGE.7957	11:+:103101682-103112200	11:+:103101686-103104021	ENSMUSG00000056938	67131	Q9CVH3,A2AHR2,B0QZY3,E0CXU7,B0QZY2,E9Q289,B0QZY4	Acbd4	acyl-Coenzyme A binding domain containing 4 [Source:MGI Symbol;Acc:MGI:1914381]	0	0.02688	0	0.57344	0.65452	0.7084
ENSMUST00000034272	5.16946	0.030556	up	8:+:71542930-71548024	MERGE.43440	8:+:71542930-71548024	8:+:71542930-71548024	ENSMUSG00000031813	73711	Q78HU3	Mvb12a	multivesicular body subunit 12A [Source:MGI Symbol;Acc:MGI:1920961]	3.98195	0.01486	0	4.15003	3.8132	2.74139
ENSMUST00000109764	5.14935	0.0120191	up	8:-:84704712-84773396	MERGE.43702	8:-:84699876-84800344	8:-:84704712-84773396	ENSMUSG00000001911	18032	Q3TYK3,D3YZ00,E9PUH7	Nfix	nuclear factor I/X [Source:MGI Symbol;Acc:MGI:97311]	0.57115	4.37305	0.02951	18.0749	17.3271	12.8717
ENSMUST00000200821	5.13771	0.000230801	up	5:-:73327665-73341028	MERGE.34196	5:-:73322199-73341028	5:-:73327665-73341028	ENSMUSG00000029153	433904	A0A0J9YUI7,Q9D8W7	Ociad2	OCIA domain containing 2 [Source:MGI Symbol;Acc:MGI:1916377]	0	0	0	0.46663	0.33049	0.87462
ENSMUST00000092969	5.1351	0.00616603	up	11:+:69622052-69623870	ENSMUSG00000069835	11:+:69622024-69623870	11:+:69622052-69623870	ENSMUSG00000069835	69215	Q3TTS0,Q6P8J2	Sat2	spermidine/spermine N1-acetyl transferase 2 [Source:MGI Symbol;Acc:MGI:1916465]	0.31138	0	0	0.89737	1.45674	0.87677
ENSMUST00000140893	5.13109	0.0304769	up	3:+:135485619-135555527	MERGE.29647	3:+:135485611-135571404	3:+:135485619-135555527	ENSMUSG00000028164	110173	D6RGR1,Q8K2I4	Manba	mannosidase, beta A, lysosomal [Source:MGI Symbol;Acc:MGI:88175]	0.48605	0	0	0.45811	0.37258	1.07897
ENSMUST00000149863	5.12483	0.00107564	up	X:-:75405026-75416584	MERGE.48336	X:-:75404846-75416588	X:-:75405026-75416584	ENSMUSG00000090110	105886298,17763	Q61908,A3KGA5	Cmc4	C-x(9)-C motif containing 4 [Source:MGI Symbol;Acc:MGI:5637812]	0	0	0	1.26534	0.32006	0.31057
ENSMUST00000178764	5.08866	0.023083	up	11:+:70604200-70607424	MERGE.6879	11:+:70562881-70614483	11:+:70604200-70607424	ENSMUSG00000020827	50932	J3QP32,F7AMS7,J3QM71,Q5SXG1,Q5SXG3,G3X9G2	Mink1	misshapen-like kinase 1 (zebrafish) [Source:MGI Symbol;Acc:MGI:1355329]	0.1603	0.85159	0.33271	36.289	18.7577	2.65291
ENSMUST00000198135	5.08561	0.0228094	up	5:+:142463999-142472208	MERGE.35825	5:+:142463944-142478710	5:+:142463999-142472208	ENSMUSG00000039623	231855	B7ZMR5,A0A0G2JFH9,Q3U829	Ap5z1	adaptor-related protein complex 5, zeta 1 subunit [Source:MGI Symbol;Acc:MGI:1924908]	0.13371	0	0	0.28286	0.3682	1.7173
ENSMUST00000091520	5.08272	0.00390389	up	13:-:67747800-67755134	MERGE.11713	13:-:67747800-67755228	13:-:67747800-67755134	ENSMUSG00000058331	22746	Q60913,Q7TMC9,B8JJY3	Zfp85	zinc finger protein 85 [Source:MGI Symbol;Acc:MGI:107767]	0.00624	0.32674	0.00728	0.89525	1.0442	1.29077
ENSMUST00000032109	5.07482	0.00430413	up	6:-:83121828-83125029	MERGE.37356	6:-:83121765-83125431	6:-:83121828-83125029	ENSMUSG00000030034	70020	Q99PT3,D6RES5	Ino80b	INO80 complex subunit B [Source:MGI Symbol;Acc:MGI:1917270]	0	0	0.15566	0.61804	0.51162	0.99292
ENSMUST00000037813	5.06136	0.0153035	up	10:+:74967177-75016907	MERGE.4332	10:+:74967177-75016907	10:+:74967177-75016907	ENSMUSG00000040009	14687	Q3UYF9,O70443,Q542R8	Gnaz	guanine nucleotide binding protein, alpha z subunit [Source:MGI Symbol;Acc:MGI:95780]	3.34273	0.02238	0.24794	17.7442	7.23546	6.90309
ENSMUST00000107176	5.05706	0.0465948	up	11:-:101769747-101785371	ENSMUSG00000017724	11:-:101769742-101785371	11:-:101769747-101785371	ENSMUSG00000017724	18612	P28322,A2A5C2,A2A5C3	Etv4	ets variant 4 [Source:MGI Symbol;Acc:MGI:99423]	0	0	0.27869	1.11168	0.53372	0.17464
ENSMUST00000171738	5.03834	0.018701	up	X:-:136981122-136993032	MERGE.48925	X:-:136981116-137038302	X:-:136981122-136993032	ENSMUSG00000044348	67062	E9PZF7,A2AF34,A2AF35,A2AF28	Slc25a53	solute carrier family 25, member 53 [Source:MGI Symbol;Acc:MGI:1914312]	0	0.68738	0.00629	1.02345	0.58616	0.90338
ENSMUST00000105670	5.03571	0.0458949	up	4:-:151059814-151108576	MERGE.32780	4:-:150917322-151861876	4:-:151059814-151108576	ENSMUSG00000014592	100072	B0QZL6,Q3TYE0	Camta1	calmodulin binding transcription activator 1 [Source:MGI Symbol;Acc:MGI:2140230]	1.36687	0.02223	0	0.82822	1.14779	2.78445
ENSMUST00000174281	5.01435	6.02659e-05	up	17:+:35135730-35146349	MERGE.19283	17:+:35135178-35147322	17:+:35135730-35146349	ENSMUSG00000024392	224727	Q8HWH4,G3UXT8,Q9Z1R2,G3UYQ2,Q3UF95,S4R183,G3V013,S4R224,G3UZT6,Q3TDL4,G3UYZ0	Bag6	BCL2-associated athanogene 6 [Source:MGI Symbol;Acc:MGI:1919439]	0.26061	0.48428	0.08949	7.95657	7.52092	7.06417
ENSMUST00000070918	4.99686	0.043473	up	15:+:31568905-31590119	MERGE.14683	15:+:31565405-31590122	15:+:31568905-31590119	ENSMUSG00000022235	69574	E0CXH4,Q8R1G2,E0CXT6	Cmbl	carboxymethylenebutenolidase-like (Pseudomonas) [Source:MGI Symbol;Acc:MGI:1916824]	0	1.84905	0	2.21537	0.67565	1.80299
ENSMUST00000160439	4.99444	0.0496316	up	1:+:75168646-75171629	MERGE.1179	1:+:75168646-75171629	1:+:75168646-75171629	ENSMUSG00000026197	68818	A0A087WPF5,Q91X58,E0CY18	Zfand2b	zinc finger, AN1 type domain 2B [Source:MGI Symbol;Acc:MGI:1916068]	0.06885	0	0	1.34253	0.80731	0.08309
ENSMUST00000126863	4.97433	0.00997907	up	4:-:141045802-141058109	MERGE.32443	4:-:141016637-141060550	4:-:141045802-141058109	ENSMUSG00000040860	230872	B7ZC90	Crocc	ciliary rootlet coiled-coil, rootletin [Source:MGI Symbol;Acc:MGI:3529431]	0.28725	0	0	1.51066	0.82855	0.57678
ENSMUST00000054684	4.96238	0.0105206	up	11:+:50025346-50104758	MERGE.6286	11:+:50025346-50125718	11:+:50025346-50104758	ENSMUSG00000020376	59044	Q8VEM1,Q5SVR5	Rnf130	ring finger protein 130 [Source:MGI Symbol;Acc:MGI:1891717]	0	0.31175	0	0.84198	0.58382	0.50582
ENSMUST00000038644	4.9582	0.0420766	up	11:-:68972484-68973843	ENSMUSG00000032892	11:-:68972484-68975185	11:-:68972484-68973843	ENSMUSG00000032892	57785	Q05D49,Q9JIB0	Rangrf	RAN guanine nucleotide release factor [Source:MGI Symbol;Acc:MGI:1889073]	1.58641	0	0	1.7696	2.8784	0.82047
ENSMUST00000100193	4.95276	0.0323448	up	11:+:117331720-117362308	MERGE.8373	11:+:117199661-117362325	11:+:117331720-117362308	ENSMUSG00000059248	53860	Q80UG5,A8Y5D3,A2A6U5,A2A6U3	Sept9	septin 9 [Source:MGI Symbol;Acc:MGI:1858222]	3.72477	0.02155	0.01105	5.92902	2.13406	4.5382
ENSMUST00000139481	4.95249	0.0219735	up	7:+:24399724-24405851	MERGE.39156	7:+:24399619-24422778	7:+:24399724-24405851	ENSMUSG00000002210	71997	F6YIT4,D3Z719	Smg9	smg-9 homolog, nonsense mediated mRNA decay factor (C. elegans) [Source:MGI Symbol;Acc:MGI:1919247]	0.53309	0	0	1.69454	2.09116	0.57347
ENSMUST00000148451	4.92854	0.0228116	up	5:-:33776455-33782737	MERGE.33627	5:-:33613555-33782817	5:-:33776455-33782737	ENSMUSG00000005299	56384	A0A0J9YTQ9,Q9Z2I0	Letm1	leucine zipper-EF-hand containing transmembrane protein 1 [Source:MGI Symbol;Acc:MGI:1932557]	0.83212	0	0.00652	0.89995	0.88701	1.23044
ENSMUST00000197980	4.92814	0.0221791	up	3:-:146457202-146493845	MERGE.29779	3:-:146457196-146499753	3:-:146457202-146493845	ENSMUSG00000028188	70951	A0A0G2JFY9,A0A0G2JGB0	Spata1	spermatogenesis associated 1 [Source:MGI Symbol;Acc:MGI:1918201]	0	0.71492	0	0.84529	0.54697	0.69712
ENSMUST00000132612	4.91256	0.0219237	up	1:+:75546644-75560881	MERGE.1198	1:+:75546266-75565469	1:+:75546644-75560881	ENSMUSG00000006576	20536	D3YWK8,F6S265,D3Z5A2,F6Q7T0,F8WHM3,D3Z3U9	Slc4a3	solute carrier family 4 (anion exchanger), member 3 [Source:MGI Symbol;Acc:MGI:109350]	5.82936	0.0506	0.05189	8.36941	9.62763	6.31941
ENSMUST00000111436	4.9014	0.02076	up	2:-:91062874-91070283	MERGE.24876	2:-:91061791-91070417	2:-:91062874-91070283	ENSMUSG00000002105	68427	B7ZCF3	Slc39a13	solute carrier family 39 (metal ion transporter), member 13 [Source:MGI Symbol;Acc:MGI:1915677]	0.69677	0	0	0.8637	0.60561	1.15316
ENSMUST00000188187	4.89293	0.00151132	up	9:+:87015636-87019916	MERGE.46755	9:+:87015537-87078698	9:+:87015636-87019916	ENSMUSG00000047897	382089	A0A087WSI4,Q2WG76	Ripply2	ripply2 homolog (zebrafish) [Source:MGI Symbol;Acc:MGI:2685968]	0	0.07385	0	0.76372	0.85284	0.42497
ENSMUST00000110452	4.86131	0.00177732	up	13:+:22043214-22043676	ENSMUSG00000069300	13:+:22043214-22043676	13:+:22043214-22043676	ENSMUSG00000069300	319183	A0JLV3,P10853	Hist1h2bj	histone cluster 1, H2bj [Source:MGI Symbol;Acc:MGI:2448388]	0.11956	0	0	1.12166	1.11515	0.64926
ENSMUST00000114627	4.84185	0.0301688	up	2:+:20289913-20810535	MERGE.23474	2:+:19909780-20810713	2:+:20289913-20810535	ENSMUSG00000036617	208618	Q3UFL8,B1AY49,Q8BHR1,E9QAU4,D3Z781,B1AY50	Etl4	enhancer trap locus 4 [Source:MGI Symbol;Acc:MGI:95454]	0	0.4038	0.11116	0.85304	0.90345	0.85737
ENSMUST00000205820	4.83484	0.00101062	up	7:+:24499961-24502794	MERGE.39158	7:+:24482023-24504539	7:+:24499961-24502794	ENSMUSG00000054793	260299	Q8R464	Cadm4	cell adhesion molecule 4 [Source:MGI Symbol;Acc:MGI:2449088]	0	0	0	0.3422	0.21031	0.96208
ENSMUST00000088592	4.82958	0.0470313	up	15:-:78670022-78718113	MERGE.15438	15:-:78662959-78718625	15:-:78670022-78718113	ENSMUSG00000043460	207393	Q68FM6	Elfn2	leucine rich repeat and fibronectin type III, extracellular 2 [Source:MGI Symbol;Acc:MGI:3608416]	0.96238	0.36737	0	2.23789	1.80212	4.43677
ENSMUST00000171042	4.82793	0.0432323	up	18:+:7868832-7926505	MERGE.20476	18:+:7868832-7973547	18:+:7868832-7926505	ENSMUSG00000024283	225131	E9Q020,E9PXS5,F7A7S5,E9Q5D5,F6R357,E9Q6U6,F6Z247,F7CLA8,E9PVK9,E9PZH6,E9Q4Y9	Wac	WW domain containing adaptor with coiled-coil [Source:MGI Symbol;Acc:MGI:2387357]	0	0	1.77327	0.79662	0.76937	0.59076
ENSMUST00000141353	4.81791	0.0285281	up	11:-:23611830-23633631	MERGE.5912	11:-:23564961-23665959	11:-:23611830-23633631	ENSMUSG00000042208	71675	Z4YN22,Z4YN77,M0QWF3	0610010F05Rik	RIKEN cDNA 0610010F05 gene [Source:MGI Symbol;Acc:MGI:1918925]	0.541	0	0	1.25396	0.80737	0.40291
ENSMUST00000118628	4.80758	0.0374775	up	7:+:44468045-44471648	MERGE.39697	7:+:44467980-44471662	7:+:44468045-44471648	ENSMUSG00000038695	66124	A0A0U1RNI9,D6RDE6,Q8VCY7,Q9CR30,D3YTZ7	Josd2	Josephin domain containing 2 [Source:MGI Symbol;Acc:MGI:1913374]	0.929	0	0	1.57341	1.79275	0.53017
ENSMUST00000064200	4.8036	0.0356374	up	15:+:97964229-97970286	MERGE.16012	15:+:97964229-97970286	15:+:97964229-97970286	ENSMUSG00000052369	380967	Q80VP8	Tmem106c	transmembrane protein 106C [Source:MGI Symbol;Acc:MGI:1196384]	3.05556	0	0.03953	2.57843	2.39998	3.15185
ENSMUST00000111090	4.79934	0.00678793	up	5:-:136982296-136987543	MERGE.35631	5:-:136982164-136988021	5:-:136982296-136987543	ENSMUSG00000059518	70103	D3YZ33,Q8R331,G8JL39,D3Z017,D3YZ34	Znhit1	zinc finger, HIT domain containing 1 [Source:MGI Symbol;Acc:MGI:1917353]	0.35688	0	0	0.87532	1.05672	0.90236
ENSMUST00000078800	4.79921	0.0368953	up	17:-:48386885-48409765	MERGE.19599	17:-:48386885-48409906	17:-:48386885-48409765	ENSMUSG00000023994	18044	E0CY40,Q9DBV7,F6TUY8,P23708,E0CYF3,F6TWX0,F7DFJ2	Nfya	nuclear transcription factor-Y alpha [Source:MGI Symbol;Acc:MGI:97316]	0	0.069	0.91556	1.63072	0.6017	1.74378
ENSMUST00000067632	4.79783	0.0482877	up	11:-:116124708-116131126	MERGE.8318	11:-:116105752-116131128	11:-:116124708-116131126	ENSMUSG00000054517	338364	A4FUV9,Q8BFW4	Trim65	tripartite motif-containing 65 [Source:MGI Symbol;Acc:MGI:2442815]	1.15324	0	0	0.75169	0.44042	0.66689
ENSMUST00000133410	4.78306	0.0321939	up	7:+:143069341-143070546	MERGE.42094	7:+:143052739-143071093	7:+:143069341-143070546	ENSMUSG00000045752	56844	D3YZR1,D3Z6S3,D3YYU6	Tssc4	tumor-suppressing subchromosomal transferable fragment 4 [Source:MGI Symbol;Acc:MGI:1861712]	1.38262	0	0	1.30204	1.40622	0.8266
ENSMUST00000182822	4.7776	0.000164619	up	16:+:17646470-17649415	MERGE.16570	16:+:17646470-17650738	16:+:17646470-17649415	ENSMUSG00000041617	72315	S4R1R6,S4R194,S4R2I4,S4R1K8,S4R1C0,E9Q9U8,S4R250	Ccdc74a	coiled-coil domain containing 74A [Source:MGI Symbol;Acc:MGI:1919565]	0.13307	0.09089	0.09322	3.49549	3.48936	2.27108
ENSMUST00000128273	4.76758	0.020589	up	16:+:20696175-20701659	MERGE.16657	16:+:20693282-20703048	16:+:20696175-20701659	ENSMUSG00000050821	78408	Q8BWU3,D3YXU9,D3YVN0,D3Z4E4	Fam131a	family with sequence similarity 131, member A [Source:MGI Symbol;Acc:MGI:1925658]	0.17234	0.01962	7.58567	8.02715	11.5369	7.64756
ENSMUST00000107596	4.75976	0.0101489	up	11:-:97509340-97575215	MERGE.7695	11:-:97509340-97576186	11:-:97509340-97575215	ENSMUSG00000038453	56013	B1AQX9,B1AQX6,B1AQX8,B1AQX7	Srcin1	SRC kinase signaling inhibitor 1 [Source:MGI Symbol;Acc:MGI:1933179]	0.02354	1.04077	0.05726	4.5689	4.65306	1.35557
ENSMUST00000115266	4.7578	0.016845	up	X:+:35947397-36076556	ENSMUSG00000031093	X:+:35888832-36076562	X:+:35947397-36076556	ENSMUSG00000031093	75974	A2AF67,A2AF65,A2AF47	Dock11	dedicator of cytokinesis 11 [Source:MGI Symbol;Acc:MGI:1923224]	0.01144	0.00782	0.55577	0.46983	1.31002	1.64759
ENSMUST00000028806	4.75474	0.0485983	up	2:+:131491764-131525183	MERGE.25755	2:+:131491496-131525922	2:+:131491764-131525183	ENSMUSG00000027333	228608	Q3TLR8,V9GXD6,A2ANQ4,A2AP08,V9GXE5,A2ANQ3	Smox	spermine oxidase [Source:MGI Symbol;Acc:MGI:2445356]	1.59727	0	0	0.98241	0.65636	0.78195
ENSMUST00000090971	4.74955	0.0346894	up	3:-:87987531-88000230	MERGE.28425	3:-:87987531-88000230	3:-:87987531-88000230	ENSMUSG00000004892	12032	Q3TQE9,A0A0A6YW95,Q61361	Bcan	brevican [Source:MGI Symbol;Acc:MGI:1096385]	3.33085	0.01505	0.01029	3.79794	3.00578	2.03714
ENSMUST00000040824	4.74765	0.0112362	up	3:+:89266552-89267077	MERGE.28516	3:+:89259358-89267079	3:+:89266552-89267077	ENSMUSG00000042737	68563	Q9D1Q4	Dpm3	dolichyl-phosphate mannosyltransferase polypeptide 3 [Source:MGI Symbol;Acc:MGI:1915813]	0.27404	0	0	2.57094	1.16846	0.60235
ENSMUST00000053459	4.73714	0.0363496	up	13:-:34627840-34652671	ENSMUSG00000021411	13:-:34627840-34652681	13:-:34627840-34652671	ENSMUSG00000021411	66895	D6REG6,D3Z5D8	Pxdc1	PX domain containing 1 [Source:MGI Symbol;Acc:MGI:1914145]	0	0.23678	0	0.35255	0.18212	1.02961
ENSMUST00000207293	4.73507	0.00881838	up	7:-:44845095-44848886	MERGE.39724	7:-:44834623-44849079	7:-:44845095-44848886	ENSMUSG00000038520	233204	Q3UDU6,I6L974,Q8BYH7	Tbc1d17	TBC1 domain family, member 17 [Source:MGI Symbol;Acc:MGI:2449973]	0	0	0.11674	1.03742	0.93797	0.2896
ENSMUST00000112651	4.70517	0.025908	up	5:+:107597696-107661838	MERGE.34671	5:+:107597373-107662353	5:+:107597696-107661838	ENSMUSG00000033773	231571	A0A0G2JDU8,Q8VC34,D3Z2V7	Rpap2	RNA polymerase II associated protein 2 [Source:MGI Symbol;Acc:MGI:2141142]	0	0.01358	0.08354	1.06612	0.34957	0.20969
ENSMUST00000141995	4.70468	0.0157678	up	4:-:81348630-81363115	MERGE.31123	4:-:81278500-81442815	4:-:81348630-81363115	ENSMUSG00000028402	17475	A3KG80,I7HJS5,A3KG83,A3KG82,F7D0H8,A3KG81,A3KG84,D3YUX2	Mpdz	multiple PDZ domain protein [Source:MGI Symbol;Acc:MGI:1343489]	0.31783	0	0	0.48235	1.11521	0.50683
ENSMUST00000203577	4.69081	0.0317506	up	6:+:113307429-113324724	MERGE.38016	6:+:113307137-113324860	6:+:113307429-113324724	ENSMUSG00000001632	78783	Q99JV4,Q80XK2,E9PXP1,Q3U109,B2RRD7	Brpf1	bromodomain and PHD finger containing, 1 [Source:MGI Symbol;Acc:MGI:1926033]	0.87964	0.02821	0	1.17943	1.0037	0.98037
ENSMUST00000114011	4.68473	0.0217921	up	17:+:34981880-34985891	MERGE.19247	17:+:34981862-34985891	17:+:34981880-34985891	ENSMUSG00000007050	27756	Q9ES84,O35901,G3UZ96,O35900	Lsm2	LSM2 homolog, U6 small nuclear RNA associated (S. cerevisiae) [Source:MGI Symbol;Acc:MGI:90676]	0.4613	0	0	0.41823	1.19419	1.15881
ENSMUST00000040429	4.68065	0.0257391	up	4:+:21776272-21837872	MERGE.30224	4:+:21767156-21837872	4:+:21776272-21837872	ENSMUSG00000040455	77593	F7CLE5,E9Q4D8,F7BAC1	Usp45	ubiquitin specific petidase 45 [Source:MGI Symbol;Acc:MGI:101850]	0.04486	0.00538	1.83875	2.71557	1.59322	2.04181
ENSMUST00000108418	4.6804	0.04971	up	7:-:25092520-25132477	ENSMUSG00000008496	7:-:25087344-25159922	7:-:25092520-25132477	ENSMUSG00000008496	18987	H3BKB7,F6X6U7	Pou2f2	POU domain, class 2, transcription factor 2 [Source:MGI Symbol;Acc:MGI:101897]	0.42934	0	0	0.83717	0.6636	0.19244
ENSMUST00000200069	4.66717	0.0423566	up	3:+:103058367-103064399	MERGE.28984	3:+:103058285-103067914	3:+:103058367-103064399	ENSMUSG00000027852	18176	A0A0G2JGP4,A0A0G2JE25,E9PVD5,Q9D091	Nras	neuroblastoma ras oncogene [Source:MGI Symbol;Acc:MGI:97376]	2.48134	0	0	1.54398	2.20123	1.22303
ENSMUST00000161896	4.65399	0.00664963	up	5:+:145205123-145218562	MERGE.35954	5:+:145204562-145221750	5:+:145205123-145218562	ENSMUSG00000055991	22757	F6SSC9,F6TRS7,Q6PAK4,E0CX87,Q9Z1D8	Zkscan5	zinc finger with KRAB and SCAN domains 5 [Source:MGI Symbol;Acc:MGI:107533]	0.02256	0.11556	0	0.49794	1.1662	0.55999
ENSMUST00000123914	4.64872	0.0315044	up	9:+:59680144-59713923	MERGE.46201	9:+:59680144-59718874	9:+:59680144-59713923	ENSMUSG00000074259	546134	F6W980,D3YVC0	Gramd2	GRAM domain containing 2 [Source:MGI Symbol;Acc:MGI:3528937]	0	0	0.36128	1.08154	1.52099	0.3023
ENSMUST00000126177	4.61284	0.0366263	up	18:+:80206846-80207776	MERGE.21726	18:+:80206765-80223533	18:+:80206846-80207776	ENSMUSG00000024571	-	Q9CQX6	Gm16286	predicted gene 16286 [Source:MGI Symbol;Acc:MGI:3833940]	1.83432	0	0	1.64217	2.1074	0.96977
ENSMUST00000115716	4.61251	0.00356614	up	18:+:35964830-36014712	MERGE.20997	18:+:35964724-36014941	18:+:35964830-36014712	ENSMUSG00000024347	74002	H3BK80	Psd2	pleckstrin and Sec7 domain containing 2 [Source:MGI Symbol;Acc:MGI:1921252]	0.05407	0.29409	1.61678	8.53736	7.5472	5.68609
ENSMUST00000111018	4.58666	0.00447326	up	1:+:182124737-182131919	MERGE.2826	1:+:182124737-182132407	1:+:182124737-182131919	ENSMUSG00000026511	27058	P49962,Q5EAT0,P49962,D3YZX8	Srp9	signal recognition particle 9 [Source:MGI Symbol;Acc:MGI:1350930]	0.11771	0	0	0.74238	0.35849	0.48701
ENSMUST00000063339	4.58516	0.00477017	up	15:-:102234940-102246500	ENSMUSG00000001288	15:-:102234938-102257517	15:-:102234940-102246500	ENSMUSG00000001288	19411	D3YZY4	Rarg	retinoic acid receptor, gamma [Source:MGI Symbol;Acc:MGI:97858]	0.08147	0.06956	0.02378	2.1355	1.68251	0.61093
ENSMUST00000132897	4.54873	0.00164348	up	7:+:27258783-27264949	MERGE.39236	7:+:27233023-27282144	7:+:27258783-27264949	ENSMUSG00000063160	18223	Q3UH86,O08919	Numbl	numb-like [Source:MGI Symbol;Acc:MGI:894702]	0	0.17985	0.07378	1.32518	1.48191	1.86287
ENSMUST00000115812	4.54025	0.048952	up	18:+:30272747-30348126	MERGE.20803	18:+:30266512-30348126	18:+:30272747-30348126	ENSMUSG00000033628	225326	E9QLS6,E9Q824,D3YZ98	Pik3c3	phosphoinositide-3-kinase, class 3 [Source:MGI Symbol;Acc:MGI:2445019]	0.017	0.44985	11.1271	10.7019	9.23968	11.1238
ENSMUST00000165217	4.53864	0.0412592	up	3:-:129298594-129332720	ENSMUSG00000028024	3:-:129269175-129332720	3:-:129298594-129332720	ENSMUSG00000028024	13809	Q6P3C1,F6YHW2,P16406,F7B9G4	Enpep	glutamyl aminopeptidase [Source:MGI Symbol;Acc:MGI:106645]	0.69258	0	0	0.37169	0.72472	0.42063
ENSMUST00000152753	4.51829	0.032459	up	7:-:27168695-27178888	MERGE.39233	7:-:27168424-27181157	7:-:27168695-27178888	ENSMUSG00000053291	19342	Q91ZR1,S4R232	Rab4b	RAB4B, member RAS oncogene family [Source:MGI Symbol;Acc:MGI:105071]	0.49678	0	0.116	2.06792	0.86241	3.86129
ENSMUST00000165599	4.51127	0.0173413	up	11:-:46193850-46312358	MERGE.6221	11:-:46193850-46312859	11:-:46193850-46312358	ENSMUSG00000020340	76884	F7C3H9,F6QD74,Q5SQX6	Cyfip2	cytoplasmic FMR1 interacting protein 2 [Source:MGI Symbol;Acc:MGI:1924134]	0.21614	0.00473	0.00485	0.8143	0.54718	0.28591
ENSMUST00000030991	4.49661	0.0347154	up	5:-:34496087-34513963	MERGE.33655	5:-:34496087-34513991	5:-:34496087-34513963	ENSMUSG00000059866	231130	D3Z039,Q80VZ7,Q99JG7	Tnip2	TNFAIP3 interacting protein 2 [Source:MGI Symbol;Acc:MGI:2386643]	0	1.61285	0.10388	1.33708	1.71448	2.08844
ENSMUST00000178534	4.49324	0.0319705	up	7:-:130394558-130519961	MERGE.41937	7:-:130391493-130520369	7:-:130394558-130519961	ENSMUSG00000030850	11907	Q4FCQ6,Q4FCQ7,J3QNU1	Ate1	arginyltransferase 1 [Source:MGI Symbol;Acc:MGI:1333870]	0.51557	0	0	0.85856	0.42423	0.37424
ENSMUST00000123128	4.48928	0.034262	up	9:+:75071188-75223688	MERGE.46584	9:+:75071015-75223688	9:+:75071188-75223688	ENSMUSG00000034593	17918	D3Z4J3,F6Z2S4,D6RFU0,B8JK05,Q99104,D3YZ62,F6TDE5	Myo5a	myosin VA [Source:MGI Symbol;Acc:MGI:105976]	0.01892	1.87002	0.13117	1.0625	6.10771	8.36347
ENSMUST00000085469	4.48015	0.0446131	up	12:-:32175624-32208470	ENSMUSG00000020573	12:-:32173473-32208659	12:-:32175624-32208470	ENSMUSG00000020573	30955	Q3UVA4,Q9JHG7	Pik3cg	phosphoinositide-3-kinase, catalytic, gamma polypeptide [Source:MGI Symbol;Acc:MGI:1353576]	0.73059	0	0.00705	0.42318	0.81418	0.5215
ENSMUST00000149543	4.47479	0.029531	up	16:+:20693282-20699283	MERGE.16657	16:+:20693282-20703048	16:+:20693282-20699283	ENSMUSG00000050821	78408	Q8BWU3,D3YXU9,D3YVN0,D3Z4E4	Fam131a	family with sequence similarity 131, member A [Source:MGI Symbol;Acc:MGI:1925658]	0	0	0.05368	4.0089	0.14703	0.80847
ENSMUST00000127931	4.47463	0.018579	up	10:-:80415243-80416288	MERGE.4566	10:-:80409514-80433647	10:-:80415243-80416288	ENSMUSG00000020167	21423	P15806,F6T941,E9PWE3,E9PVV1,E9PWE5,D3Z037,E9PWE4,E9PWE2,E9PVV2	Tcf3	transcription factor 3 [Source:MGI Symbol;Acc:MGI:98510]	0.52059	0	0	1.29282	1.06361	0.53848
ENSMUST00000170420	4.4457	0.025457	up	1:-:170873498-170885457	MERGE.2593	1:-:170873498-170885540	1:-:170873498-170885457	ENSMUSG00000026659	80915	Q924M1,F6ZTK6,E9PUU1,F6QRT3,F7BAT9,G3UW79,Q9D0T2	Dusp12	dual specificity phosphatase 12 [Source:MGI Symbol;Acc:MGI:1890614]	0.45761	0.0168	0	0.47249	0.97558	1.07646
ENSMUST00000133961	4.43625	0.0227595	up	2:-:165280786-165287836	MERGE.26557	2:-:165276554-165287869	2:-:165280786-165287836	ENSMUSG00000017664	228875	Q5GMG8,E0CYZ1,A2A5A3,Q5GMG6,Q5GMH1,Q5GMG7,Q5GMG9,Q8VCX2	Slc35c2	solute carrier family 35, member C2 [Source:MGI Symbol;Acc:MGI:2385166]	0	0	0.2999	0.99231	0.80433	0.28231
ENSMUST00000108224	4.43467	0.0400505	up	3:-:32949954-33083035	MERGE.27539	3:-:32943307-33143247	3:-:32949954-33083035	ENSMUSG00000027674	58869	F8SLP6,Q8C437,F8SLQ6,D3YYH1,D3YYH0,F8SLQ3,F8SLP9	Pex5l	peroxisomal biogenesis factor 5-like [Source:MGI Symbol;Acc:MGI:1916672]	0	0.24897	1.09259	1.74581	1.54512	1.63611
ENSMUST00000206287	4.40188	0.0103057	up	7:+:3645309-3651851	MERGE.38844	7:+:3629786-3661134	7:+:3645309-3651851	ENSMUSG00000035632	232791	F6UAW9,F6YBV1,F6WUZ2,Q8K0V4	Cnot3	CCR4-NOT transcription complex, subunit 3 [Source:MGI Symbol;Acc:MGI:2385261]	0.32486	0	0	0.57369	0.99269	0.67205
ENSMUST00000145174	4.39438	0.0212919	up	5:-:120680203-120695403	MERGE.35131	5:-:120594741-120711927	5:-:120680203-120695403	ENSMUSG00000029603	14357	Q5DTK6,Q61010	Dtx1	deltex 1, E3 ubiquitin ligase [Source:MGI Symbol;Acc:MGI:1352744]	5.1411	0.05853	0.10913	8.36714	8.39472	5.54022
ENSMUST00000106989	4.39251	0.014622	up	11:+:104282381-104328187	MERGE.7981	11:+:104231390-104332090	11:+:104282381-104328187	ENSMUSG00000018411	17762	B1AQW4,B1AQW2,B1AQW5,B1AQW6,A2A5Y6	Mapt	microtubule-associated protein tau [Source:MGI Symbol;Acc:MGI:97180]	0.12916	0.30109	0.36623	17.6979	5.46799	1.37421
ENSMUST00000151839	4.38058	0.0349054	up	5:-:137653875-137684726	MERGE.35668	5:-:137650463-137684726	5:-:137653875-137684726	ENSMUSG00000029722	231801	A0A0G2JFR2,Q3U2K8,Q3TBU7	Agfg2	ArfGAP with FG repeats 2 [Source:MGI Symbol;Acc:MGI:2443267]	0.72996	0	0	0.57069	0.78892	0.42996
ENSMUST00000109838	4.37782	0.0265233	up	13:+:58806596-58937030	MERGE.11466	13:+:58806596-59139419	13:+:58806596-58937030	ENSMUSG00000055254	18212	W8R8Q6,P15209	Ntrk2	neurotrophic tyrosine kinase, receptor, type 2 [Source:MGI Symbol;Acc:MGI:97384]	2.06931	0.05175	0.01385	3.53393	2.08783	2.4512
ENSMUST00000171688	4.36598	0.0325047	up	14:+:51091077-51102007	MERGE.13236	14:+:51091077-51106151	14:+:51091077-51102007	ENSMUSG00000072115	11727	P21570,Q3TBG7	Ang	angiogenin, ribonuclease, RNase A family, 5 [Source:MGI Symbol;Acc:MGI:88022]	1.17778	0	0	1.29995	0.83083	0.80621
ENSMUST00000063029	4.34703	0.0345012	up	X:-:143285674-143390099	MERGE.49019	X:-:143285674-143394262	X:-:143285674-143390099	ENSMUSG00000031283	83453	Q6NXY0,Q920C1,Q3TP73	Chrdl1	chordin-like 1 [Source:MGI Symbol;Acc:MGI:1933172]	2.7132	0.01775	0.01821	2.44391	2.28133	2.2218
ENSMUST00000097343	4.3381	0.0272554	up	17:+:34850391-34856369	MERGE.19273	17:+:34850391-34856372	17:+:34850391-34856369	ENSMUSG00000024369	27632	G3UY39	Nelfe	negative elongation factor complex member E, Rdbp [Source:MGI Symbol;Acc:MGI:102744]	1.04201	0	0.09049	1.89148	1.37696	2.03986
ENSMUST00000132344	4.33224	0.017023	up	7:+:3651309-3655827	MERGE.38844	7:+:3629786-3661134	7:+:3651309-3655827	ENSMUSG00000035632	232791	F6UAW9,F6YBV1,F6WUZ2,Q8K0V4	Cnot3	CCR4-NOT transcription complex, subunit 3 [Source:MGI Symbol;Acc:MGI:2385261]	0.01357	0	0.71282	1.06322	0.95453	0.84204
ENSMUST00000154237	4.31773	0.00783394	up	1:+:134405781-134411736	MERGE.1973	1:+:134405559-134411854	1:+:134405781-134411736	ENSMUSG00000026456	72017	G3UXV8,G3UZG6,G3UZ57	Cyb5r1	cytochrome b5 reductase 1 [Source:MGI Symbol;Acc:MGI:1919267]	0.02287	0.01302	0.06009	0.29665	1.0119	0.68616
ENSMUST00000130622	4.31486	0.0141978	up	6:+:83142392-83148154	MERGE.37358	6:+:83135463-83152579	6:+:83142392-83148154	ENSMUSG00000034930	20166	D3YXC9,D3Z7S7,D3Z4N1	Rtkn	rhotekin [Source:MGI Symbol;Acc:MGI:107371]	0	0.07238	0.27217	1.5906	1.82985	0.67956
ENSMUST00000108238	4.31007	0.0490503	up	7:+:29238329-29247529	MERGE.39392	7:+:29238329-29247597	7:+:29238329-29247529	ENSMUSG00000030588	77254	D3Z5F9,D3YY42	Yif1b	Yip1 interacting factor homolog B (S. cerevisiae) [Source:MGI Symbol;Acc:MGI:1924504]	1.15529	0	1.9228	8.43755	3.49798	4.70375
ENSMUST00000141148	4.30462	7.17545e-07	up	1:+:66380702-66412930	MERGE.1014	1:+:66175273-66442583	1:+:66380702-66412930	ENSMUSG00000015222	17756	B2KGT5,P20357,G3UWW1,G3UZK9,G3UZE9,Q80X35,G3UYR3,Q80ZL4,G3UZJ2,Q3TLQ0,G3UXY3,G3UZV6,E9Q8Y2,F7ALC8	Map2	microtubule-associated protein 2 [Source:MGI Symbol;Acc:MGI:97175]	1.76292	2.06715	1.81126	41.9511	34.4083	36.9263
ENSMUST00000139135	4.29108	0.0172971	up	10:+:81587426-81590423	ENSMUSG00000034771	10:+:81574561-81590845	10:+:81587426-81590423	ENSMUSG00000034771	21886	Q9WVB2,D3Z0X0,F6X5U5,E9PV07,Q3UN01,F6YM15,D3Z1A4,D3Z2J7	Tle2	transducin-like enhancer of split 2, homolog of Drosophila E(spl) [Source:MGI Symbol;Acc:MGI:104635]	0.10197	0	0.73133	1.89724	2.11183	1.19038
ENSMUST00000205966	4.27533	0.0284885	up	7:+:25659212-25666306	MERGE.39223	7:+:25659164-25673067	7:+:25659212-25666306	ENSMUSG00000061286	27998	A0A0U1RPX0,Q9CRA8	Exosc5	exosome component 5 [Source:MGI Symbol;Acc:MGI:107889]	0.18262	0	0	0.6495	1.25455	0.1889
ENSMUST00000204802	4.2644	0.0347095	up	6:+:113378570-113389015	MERGE.38021	6:+:113378113-113414587	6:+:113378570-113389015	ENSMUSG00000079426	68089	Q8BVW6,E9PWA7,P59999	Arpc4	actin related protein 2/3 complex, subunit 4 [Source:MGI Symbol;Acc:MGI:1915339]	0	0	0.85467	1.00034	1.09617	0.48677
ENSMUST00000192995	4.26224	0.0403831	up	9:+:108392805-108410934	ENSMUSG00000032611	9:+:108392805-108410934	9:+:108392805-108410934	ENSMUSG00000032611	112418	A0A0A6YWI5,Q9D9C7	1700102P08Rik	RIKEN cDNA 1700102P08 gene [Source:MGI Symbol;Acc:MGI:2148248]	0.14722	0	0	0.81247	0.1121	1.30529
ENSMUST00000139197	4.25824	0.00737975	up	10:-:86351145-86498896	MERGE.4768	10:-:86044961-86498896	10:-:86351145-86498896	ENSMUSG00000059602	27204	Q8JZP2,D3Z620	Syn3	synapsin III [Source:MGI Symbol;Acc:MGI:1351334]	0.02879	0.02185	0.03361	0.9851	0.78772	0.30774
ENSMUST00000159768	4.25721	0.0111203	up	5:-:21898724-21932719	MERGE.33238	5:-:21884454-22344702	5:-:21898724-21932719	ENSMUSG00000042453	19699	A1IH03,F6U2B2	Reln	reelin [Source:MGI Symbol;Acc:MGI:103022]	0.00499	0.01135	0.21543	0.48438	0.79739	0.36109
ENSMUST00000036267	4.24459	0.000238866	up	9:-:95399292-95406722	MERGE.46840	9:-:95399292-95406722	9:-:95399292-95406722	ENSMUSG00000033350	54371	Q3V2H8,Q80WV3	Chst2	carbohydrate sulfotransferase 2 [Source:MGI Symbol;Acc:MGI:1891160]	0.52122	0.32034	0.18741	8.59811	7.62954	3.52397
ENSMUST00000030673	4.23986	0.0327407	up	4:+:126027292-126044439	ENSMUSG00000028859	4:+:126024550-126044440	4:+:126027292-126044439	ENSMUSG00000028859	12986	Q14BI3,P40223	Csf3r	colony stimulating factor 3 receptor (granulocyte) [Source:MGI Symbol;Acc:MGI:1339755]	0	0.28418	0.19941	1.08274	0.51818	1.03283
ENSMUST00000045761	4.23585	2.28482e-06	up	2:-:130632842-130642803	MERGE.25704	2:-:130588408-130664659	2:-:130632842-130642803	ENSMUSG00000037703	241638	A2AHG0	Lzts3	leucine zipper, putative tumor suppressor family member 3 [Source:MGI Symbol;Acc:MGI:2656976]	2.48382	2.41511	1.56919	44.0489	43.6654	34.8445
ENSMUST00000071555	4.2248	0.0485418	up	11:-:120345690-120348542	MERGE.8474	11:-:120345690-120348542	11:-:120345690-120348542	ENSMUSG00000062825	11465	F8WGM8,G3UZ07,B1ATY1,P63260,G3UYG0	Actg1	actin, gamma, cytoplasmic 1 [Source:MGI Symbol;Acc:MGI:87906]	2.49554	0.15335	0.19038	25.846	16.5277	1.40067
ENSMUST00000109943	4.18865	0.0129538	up	11:-:4480868-4594815	MERGE.5650	11:-:4480868-4594863	11:-:4480868-4594815	ENSMUSG00000034354	74302	Q8R0N4,B1ATD4,M0QW74,R4GML8,B1ATD5	Mtmr3	myotubularin related protein 3 [Source:MGI Symbol;Acc:MGI:1921552]	0.07805	0.41649	0.28191	0.91528	9.93938	5.81265
ENSMUST00000159286	4.18815	0.026579	up	8:+:105374904-105382859	MERGE.44040	8:+:105373273-105382862	8:+:105374904-105382859	ENSMUSG00000014782	102075	F8VPS6,E0CYM2,E9Q7C3,E0CZA7	Plekhg4	pleckstrin homology domain containing, family G (with RhoGef domain) member 4 [Source:MGI Symbol;Acc:MGI:2142544]	0.05724	0	0.27402	0.48335	0.68648	0.47962
ENSMUST00000138003	4.1844	0.0198542	up	5:+:92393059-92414623	MERGE.34423	5:+:92331827-92414628	5:+:92393059-92414623	ENSMUSG00000034842	109979	Q8R2H8,F6Z2C7,E9PVX7,E9Q984,E9Q7Q8,E9Q8Z0,E9QNU1,E9Q9Q8,Q8R2G4,E9Q630,E9Q1U7,F6RER8,F6W3A0,E9Q7Z7	Art3	ADP-ribosyltransferase 3 [Source:MGI Symbol;Acc:MGI:1202729]	0	0	0.56692	0.80392	0.56074	0.87897
ENSMUST00000062658	4.18222	0.00230351	up	13:-:9684838-9765160	MERGE.10642	13:-:9684836-9765321	13:-:9684838-9765160	ENSMUSG00000021156	66505	D3Z4G1,D3YXR0,D3Z029,D3YXX1,D3YY85,D3Z500,D3Z662,D3YY86,D3Z7P1,D3Z2K4,Q8BJZ0,Q8R5C8	Zmynd11	zinc finger, MYND domain containing 11 [Source:MGI Symbol;Acc:MGI:1913755]	0.05833	0.04565	0.01277	0.37422	0.80443	0.87864
ENSMUST00000164395	4.17735	0.0370071	up	9:+:108002629-108044847	MERGE.47180	9:+:107975505-108048782	9:+:108002629-108044847	ENSMUSG00000032594	27399	H3BIW9,H3BKZ2,F7CWH3,H3BKD8,Q6PD10,H3BLD6	Ip6k1	inositol hexaphosphate kinase 1 [Source:MGI Symbol;Acc:MGI:1351633]	0.65355	0	0	0.54101	1.18432	0.43941
ENSMUST00000044911	4.15708	0.0496235	up	17:-:25830636-25833361	MERGE.18957	17:-:25830636-25861501	17:-:25830636-25833361	ENSMUSG00000039615	56424	Q3TYJ0,Q9WUD1	Stub1	STIP1 homology and U-Box containing protein 1 [Source:MGI Symbol;Acc:MGI:1891731]	25.3768	0.16961	0.20293	19.5406	22.86	13.7496
ENSMUST00000132874	4.15688	0.00829108	up	11:-:5704555-5707690	MERGE.5702	11:-:5703983-5780260	11:-:5704555-5707690	ENSMUSG00000020477	64660	Q9CQV5	Mrps24	mitochondrial ribosomal protein S24 [Source:MGI Symbol;Acc:MGI:1928142]	0.13756	0	0	0.33403	1.02647	0.4838
ENSMUST00000172736	4.15107	0.038984	up	1:+:87403726-87407701	MERGE.1372	1:+:87326998-87450796	1:+:87403726-87407701	ENSMUSG00000048000	227331	G3UZS9,G3UYR9,G3UZW5,G3UZM3,G3UYG6,G3UXF2,E9Q2M5,G3UYH4,G3UWR2,G3UZX7,G3UWT6	Gigyf2	GRB10 interacting GYF protein 2 [Source:MGI Symbol;Acc:MGI:2138584]	0.41558	0	0	0.27521	0.6202	1.52604
ENSMUST00000100375	4.14537	0.0318816	up	15:-:83125978-83149331	MERGE.15638	15:-:83125978-83149384	15:-:83125978-83149331	ENSMUSG00000041815	73826	Q8C713,F6VR84,Q3UDD3,Q8BG81	Poldip3	polymerase (DNA-directed), delta interacting protein 3 [Source:MGI Symbol;Acc:MGI:1921076]	0.00438	0.44913	0.88028	2.66589	2.34571	1.73209
ENSMUST00000146683	4.13772	0.00931279	up	17:+:26202980-26203975	MERGE.18924	17:+:26202951-26211324	17:+:26202980-26203975	ENSMUSG00000024186	50782	Q9CTZ3,E9QNN3,G3X8W6	Rgs11	regulator of G-protein signaling 11 [Source:MGI Symbol;Acc:MGI:1354739]	0.10028	0	0.1405	0.59769	1.3469	1.20326
ENSMUST00000207277	4.13614	2.8541e-05	up	7:+:110018315-110051981	MERGE.41270	7:+:110018274-110056609	7:+:110018315-110051981	ENSMUSG00000066232	233726	Q9EPL8	Ipo7	importin 7 [Source:MGI Symbol;Acc:MGI:2152414]	0.53761	0.82853	0.9223	17.2927	15.2001	8.86343
ENSMUST00000108951	4.13013	0.0251014	up	8:+:120114153-120165304	MERGE.45197	8:+:120101582-120165306	8:+:120114153-120165304	ENSMUSG00000031824	234797	D3YUS2,Q8BQB5,D3Z5E4,Q8R0A7,Q3TA40	6430548M08Rik	RIKEN cDNA 6430548M08 gene [Source:MGI Symbol;Acc:MGI:2443793]	0.61801	0.14242	1.33208	40.8772	2.30438	7.14568
ENSMUST00000150380	4.11132	0.0249357	up	5:-:142486483-142487569	ENSMUSG00000029576	5:-:142484839-142551098	5:-:142486483-142487569	ENSMUSG00000029576	231858	D3YYI1,D3YWJ9,D3YUE9	Radil	Ras association and DIL domains [Source:MGI Symbol;Acc:MGI:2443088]	0	0	0.38933	0.98149	0.59244	0.34493
ENSMUST00000147305	4.09971	0.0195633	up	9:+:14784702-14799620	MERGE.44869	9:+:14784654-14837123	9:+:14784702-14799620	ENSMUSG00000031928	17535	B2KF76,B2KF75,F6RX99	Mre11a	meiotic recombination 11 homolog A (S. cerevisiae) [Source:MGI Symbol;Acc:MGI:1100512]	0.38393	0	0	0.42375	0.48366	0.75815
ENSMUST00000134668	4.0812	0.0286184	up	2:-:36117768-36136615	MERGE.23987	2:-:36116079-36136773	2:-:36117768-36136615	ENSMUSG00000026889	67889	B0R043,D6REF9,Q9CR83	Rbm18	RNA binding motif protein 18 [Source:MGI Symbol;Acc:MGI:1915139]	0	0.77228	0	0.74875	0.90907	0.54131
ENSMUST00000132251	4.07211	0.0239867	up	4:+:130047875-130049733	MERGE.32123	4:+:130047840-130099283	4:+:130047875-130049733	ENSMUSG00000040690	107581	A3KFV2,A3KFV6,A3KFV7,A3KFV1,E9Q0X4	Col16a1	collagen, type XVI, alpha 1 [Source:MGI Symbol;Acc:MGI:1095396]	0	0	0.11822	1.5647	0.79156	0.17457
ENSMUST00000167111	4.06139	0.00600365	up	3:-:153907289-153912145	MERGE.29904	3:-:153907287-153913009	3:-:153907289-153912145	ENSMUSG00000038975	19352	A0A0G2JF29,A0A0G2JGU4,Q3TVF4,P53612	Rabggtb	Rab geranylgeranyl transferase, b subunit [Source:MGI Symbol;Acc:MGI:99537]	0.38062	0.25554	0.01139	1.92815	2.61121	1.83728
ENSMUST00000145516	4.05397	0.0253681	up	1:+:75546527-75547744	MERGE.1198	1:+:75546266-75565469	1:+:75546527-75547744	ENSMUSG00000006576	20536	D3YWK8,F6S265,D3Z5A2,F6Q7T0,F8WHM3,D3Z3U9	Slc4a3	solute carrier family 4 (anion exchanger), member 3 [Source:MGI Symbol;Acc:MGI:109350]	0.27443	0	0	1.08176	0.43879	0.28386
ENSMUST00000121651	4.04232	0.02965	up	4:+:3938914-3943521	MERGE.30014	4:+:3938888-3951363	4:+:3938914-3943521	ENSMUSG00000042198	66433	B1AXC8,B1AXC5,D6REE9,B1AXC7,Q3TFT3,Q8K2Q5	Chchd7	coiled-coil-helix-coiled-coil-helix domain containing 7 [Source:MGI Symbol;Acc:MGI:1913683]	0.62498	0	0	1.1579	0.69	0.46176
ENSMUST00000019169	4.03579	0.0153114	up	8:+:71367217-71369732	MERGE.43427	8:+:71366848-71369732	8:+:71367217-71369732	ENSMUSG00000002395	67023	Q9CYN8,D3Z6D3,E9Q496	Use1	unconventional SNARE in the ER 1 homolog (S. cerevisiae) [Source:MGI Symbol;Acc:MGI:1914273]	0	0.23982	0.01892	0.91217	0.34547	0.80457
ENSMUST00000165087	4.03199	0.0338558	up	13:-:41025120-41079706	ENSMUSG00000021363	13:-:41025120-41079706	13:-:41025120-41079706	ENSMUSG00000021363	17152	Q04859	Mak	male germ cell-associated kinase [Source:MGI Symbol;Acc:MGI:96913]	0.28362	0	0.14969	0.58748	0.8697	0.94842
ENSMUST00000156356	4.00498	0.0109402	up	5:-:120602104-120611637	MERGE.35130	5:-:120594305-120612589	5:-:120602104-120611637	ENSMUSG00000029600	100764	D3Z228,F6Y0D0,D3Z5Q7,Q9D1H0	Rita1	RBPJ interacting and tubulin associated 1 [Source:MGI Symbol;Acc:MGI:1922021]	0	0.02213	0.34039	0.83666	0.89091	0.60315
ENSMUST00000188468	3.99708	0.026586	up	9:+:21938453-21948017	MERGE.45006	9:+:21926821-21948907	9:+:21938453-21948017	ENSMUSG00000040563	235044	A0A087WQF0	Lppr2,Plppr2	phospholipid phosphatase related 2 [Source:MGI Symbol;Acc:MGI:2384575]	0.22441	0	0.16376	1.64097	0.8871	0.61901
ENSMUST00000165262	3.98755	0.0490657	up	14:+:55510445-55517431	MERGE.13329	14:+:55510445-55517431	14:+:55510445-55517431	ENSMUSG00000022212	12891	E9QA77,Q3UYN2,Q9Z140	Cpne6	copine VI [Source:MGI Symbol;Acc:MGI:1334445]	2.24294	0.00723	0.08902	3.1699	3.04789	1.2619
ENSMUST00000000881	3.98416	0.0344254	up	11:+:24078056-24173194	MERGE.5923	11:+:24078056-24174123	11:+:24078056-24173194	ENSMUSG00000000861	14025	Q3US10,Q5STS9	Bcl11a	B cell CLL/lymphoma 11A (zinc finger protein) [Source:MGI Symbol;Acc:MGI:106190]	2.94772	0.03088	0.05806	4.44111	3.28674	2.05297
ENSMUST00000110019	3.97767	0.000442243	up	11:-:3494547-3504786	MERGE.5596	11:-:3494375-3504821	11:-:3494547-3504786	ENSMUSG00000034570	170835	A0A075B6D7,P59644,V9GXL7,D3Z3Q0,D3Z3P9,V9GX61	Inpp5j	inositol polyphosphate 5-phosphatase J [Source:MGI Symbol;Acc:MGI:2158663]	0.08604	0.33905	0.40181	2.62974	4.6139	3.52561
ENSMUST00000184086	3.9768	0.0472218	up	11:-:105935084-105944139	MERGE.8037	11:-:105904547-105953336	11:-:105935084-105944139	ENSMUSG00000019590	13056	V9GWY3,V9GWU6,V9GX11,V9GXF4,A2A685,Q60720	Cyb561	cytochrome b-561 [Source:MGI Symbol;Acc:MGI:103253]	2.25341	0.1673	0	2.24385	2.07569	3.11629
ENSMUST00000156696	3.97632	0.0254198	up	11:-:72155393-72175238	MERGE.6918	11:-:72153929-72207459	11:-:72155393-72175238	ENSMUSG00000020807	74477	F2Z444,F2Z3W1,Q6A000,A6QRF1	4933427D14Rik	RIKEN cDNA 4933427D14 gene [Source:MGI Symbol;Acc:MGI:1921727]	0	0	0.37286	0.4504	0.34043	0.8442
ENSMUST00000141999	3.97382	0.0408421	up	1:+:171270343-171271939	MERGE.2610	1:+:171270328-171276896	1:+:171270343-171271939	ENSMUSG00000052423	57370	A0A0A6YXE7,D3YUU0,Q91YY2,D3YVA5	B4galt3	UDP-Gal:betaGlcNAc beta 1,4-galactosyltransferase, polypeptide 3 [Source:MGI Symbol;Acc:MGI:1928767]	0	0	0.194	0.75979	1.16395	0.14732
ENSMUST00000148164	3.9556	0.0355263	up	2:+:71515412-71516284	MERGE.24586	2:+:71453276-71525194	2:+:71515412-71516284	ENSMUSG00000041921	66559	Q9CRV0,Q9CPW9	Metap1d	methionyl aminopeptidase type 1D (mitochondrial) [Source:MGI Symbol;Acc:MGI:1913809]	0.87254	0	0	0.58231	0.9301	0.67166
ENSMUST00000114797	3.95208	0.0351614	up	6:-:39802192-39810885	MERGE.36721	6:-:39801804-39810988	6:-:39802192-39810885	ENSMUSG00000029918	100041328,14548	Q8R2K5,Q9D2R8	Mrps33	mitochondrial ribosomal protein S33 [Source:MGI Symbol;Acc:MGI:1338046]	0.83033	0	0	0.54988	1.41617	0.80162
ENSMUST00000127873	3.95049	0.0161844	up	7:+:101378369-101386528	MERGE.41141	7:+:101348067-101512829	7:+:101378369-101386528	ENSMUSG00000032812	69710	D3YYF5,D3YWW7,D3Z2X3,D3YVS8,D3Z2S2,D3YY40,D3YZJ7,F6XBJ8,E9PUB0	Arap1	ArfGAP with RhoGAP domain, ankyrin repeat and PH domain 1 [Source:MGI Symbol;Acc:MGI:1916960]	0	0	0.33447	0.46212	0.68121	0.54706
ENSMUST00000176437	3.9474	0.0263408	up	8:-:106885946-106893591	MERGE.44156	8:-:106825968-106893601	8:-:106885946-106893591	ENSMUSG00000046691	214987	H3BL81,H3BJ60	Chtf8	CTF8, chromosome transmission fidelity factor 8 [Source:MGI Symbol;Acc:MGI:2443370]	0	0	0.48827	0.41963	0.79027	0.55056
ENSMUST00000051064	3.93372	0.0024057	up	3:+:7503483-7553836	MERGE.27118	3:+:7503483-7553836	3:+:7503483-7553836	ENSMUSG00000043542	67306	Q8BJH1	Zc2hc1a	zinc finger, C2HC-type containing 1A [Source:MGI Symbol;Acc:MGI:1914556]	0.54649	1.20121	0.08834	5.95758	6.4483	6.06155
ENSMUST00000183929	3.92123	0.0414098	up	17:-:25834602-25837082	MERGE.18957	17:-:25830636-25861501	17:-:25834602-25837082	ENSMUSG00000025735	214951	V9GX92,V9GX09,Q8VC82	Rhbdl1	rhomboid, veinlet-like 1 (Drosophila) [Source:MGI Symbol;Acc:MGI:2384891]	0.97457	0	0.4192	2.07207	2.58074	1.89942
ENSMUST00000199157	3.92121	0.00695224	up	5:-:140623084-140627287	MERGE.35784	5:-:140620578-140649031	5:-:140623084-140627287	ENSMUSG00000036565	78339	A0A0G2JGJ4	Ttyh3	tweety homolog 3 (Drosophila) [Source:MGI Symbol;Acc:MGI:1925589]	0.03499	0	0.12256	0.38621	0.65273	0.76007
ENSMUST00000005188	3.91766	0.035218	up	5:-:136218149-136244903	MERGE.35614	5:-:136218147-136246556	5:-:136218149-136244903	ENSMUSG00000005057	23921	A0A0G2JDV1,Q9JID9	Sh2b2	SH2B adaptor protein 2 [Source:MGI Symbol;Acc:MGI:1345171]	0	0.08298	0.26664	0.85811	0.35222	0.46241
ENSMUST00000112325	3.91691	0.00378203	up	5:-:113265674-113310739	MERGE.34929	5:-:113243220-113310786	5:-:113265674-113310739	ENSMUSG00000042216	52850	B2RQR5,D3YUT7,D3Z7V4,D3Z7V5	Sgsm1	small G protein signaling modulator 1 [Source:MGI Symbol;Acc:MGI:107320]	0.39557	0.02771	0.04974	1.32996	1.74504	1.17086
ENSMUST00000068567	3.89821	0.0339214	up	10:-:30645584-30803107	MERGE.3749	10:-:30643468-30803107	10:-:30645584-30803107	ENSMUSG00000039697	211329	B9EIW5,Q6DFV7	Ncoa7	nuclear receptor coactivator 7 [Source:MGI Symbol;Acc:MGI:2444847]	6.86388	0.48143	0.06013	10.0892	7.20685	10.288
ENSMUST00000187442	3.89704	0.0173672	up	7:+:127512112-127515413	MERGE.41713	7:+:127511983-127567054	7:+:127512112-127515413	ENSMUSG00000053877	100043597	Q8BQA6,E9Q9V7	Srcap	Snf2-related CREBBP activator protein [Source:MGI Symbol;Acc:MGI:2444036]	0	0.27639	0	0.56572	0.94895	0.33485
ENSMUST00000115076	3.88405	0.0340002	up	16:+:33056806-33060175	MERGE.16904	16:+:33056453-33060189	16:+:33056806-33060175	ENSMUSG00000060636	57808	Q8BQV7,O55142,Q6ZWX1	Rpl35a	ribosomal protein L35A [Source:MGI Symbol;Acc:MGI:1928894]	1.03992	0	0	1.03007	0.73901	0.82744
ENSMUST00000030845	3.8774	0.0153887	up	4:-:149468559-149485198	MERGE.32715	4:-:149467572-149486059	4:-:149468559-149485198	ENSMUSG00000028992	66454	B1AS01,B0QZL2,Q9EPA7	Nmnat1	nicotinamide nucleotide adenylyltransferase 1 [Source:MGI Symbol;Acc:MGI:1913704]	0.01118	0.0509	0.5612	1.78901	0.72686	1.09846
ENSMUST00000113352	3.86876	0.00999009	up	2:-:32308471-32353263	MERGE.23872	2:-:32308471-32353338	2:-:32308471-32353263	ENSMUSG00000026825	13429	A0A0J9YUE9,D6RH60,F6W8Z8,F6RRH9,F6TH70	Dnm1	dynamin 1 [Source:MGI Symbol;Acc:MGI:107384]	12.4054	0.41738	1.84554	31.461	34.6066	29.851
ENSMUST00000208137	3.86389	0.0304733	up	7:-:143458898-143460162	MERGE.42091	7:-:143458339-143461050	7:-:143458898-143460162	ENSMUSG00000037664	12577	Q8BP34,P49919,Q791X1	Cdkn1c	cyclin-dependent kinase inhibitor 1C (P57) [Source:MGI Symbol;Acc:MGI:104564]	0.39421	0	0	0.5496	0.86255	0.30046
ENSMUST00000189403	3.85952	0.028948	up	1:-:75139347-75141803	MERGE.1171	1:-:75134554-75142711	1:-:75139347-75141803	ENSMUSG00000033159	69171	Q3TXI3,A0A087WQM7,Q8K158	Cnppd1	cyclin Pas1/PHO80 domain containing 1 [Source:MGI Symbol;Acc:MGI:1916421]	0.59028	0	0	0.45847	0.62922	0.79149
ENSMUST00000134357	3.84669	0.0211873	up	2:-:152829529-152830652	MERGE.26169	2:-:152780668-152831728	2:-:152829529-152830652	ENSMUSG00000007659	12048	O35843,A2AHX9,A2AHX8,A2AHX7,Q9QWX2	Bcl2l1	BCL2-like 1 [Source:MGI Symbol;Acc:MGI:88139]	0	0	0.4004	0.57891	0.45159	0.52167
ENSMUST00000142246	3.82603	0.0327217	up	13:+:54578812-54579537	MERGE.11356	13:+:54575015-54583654	13:+:54578812-54579537	ENSMUSG00000025870	56795	F6ZTU1,D3Z4X7,Q9QXJ4	Arl10	ADP-ribosylation factor-like 10 [Source:MGI Symbol;Acc:MGI:1930788]	0.79648	0	0	0.90657	0.68983	0.59215
ENSMUST00000155932	3.82004	0.00425973	up	6:+:125096177-125097371	MERGE.38387	6:+:125095981-125130591	6:+:125096177-125097371	ENSMUSG00000063870	107932	Q3V3I7,F6WR45,E9QAS4,G5E8V7,E9QAS5,Q6PDQ2	Chd4	chromodomain helicase DNA binding protein 4 [Source:MGI Symbol;Acc:MGI:1344380]	0	0	0.08757	0.78649	0.3598	0.42672
ENSMUST00000149603	3.7962	0.0244708	up	11:+:4883206-4889973	MERGE.5657	11:+:4873951-4894200	11:+:4883206-4889973	ENSMUSG00000034285	18082	F2Z416,Q5SVG6,O55125	Nipsnap1	4-nitrophenylphosphatase domain and non-neuronal SNAP25-like protein homolog 1 (C. elegans) [Source:MGI Symbol;Acc:MGI:1278344]	0.45968	0	0	0.721	0.41264	0.65067
ENSMUST00000074849	3.78431	0.0438036	up	5:+:33658128-33672201	MERGE.33632	5:+:33658128-33678995	5:+:33658128-33672201	ENSMUSG00000037313	21335	Q9JIQ4,F7AGT6,D3Z1Y4,Q6NV52,Q99LH8,F6TNB3	Tacc3	transforming, acidic coiled-coil containing protein 3 [Source:MGI Symbol;Acc:MGI:1341163]	0	0.2184	0.09081	0.23464	0.65772	0.65432
ENSMUST00000140882	3.78144	0.0429737	up	7:-:105619106-105633571	MERGE.41212	7:-:105604463-105633571	7:-:105619106-105633571	ENSMUSG00000036989	55992	D3Z7V9,D3YUY7,Q9R1R2,Q3TDT0	Trim3	tripartite motif-containing 3 [Source:MGI Symbol;Acc:MGI:1860040]	0.37942	0	0	1.08001	0.23416	0.41312
ENSMUST00000141277	3.75054	0.04323	up	9:+:62344063-62373596	MERGE.46244	9:+:62341293-62378812	9:+:62344063-62373596	ENSMUSG00000032249	11737	F6UFG6,O35381,D3Z7M9,D3YYE1	Anp32a	acidic (leucine-rich) nuclear phosphoprotein 32 family, member A [Source:MGI Symbol;Acc:MGI:108447]	0	0.02945	0.72481	0.4568	1.51654	1.41809
ENSMUST00000174867	3.74859	0.0489677	up	5:-:134286909-134314378	MERGE.35535	5:-:134237834-134314760	5:-:134286909-134314378	ENSMUSG00000060261	14886	G3UY14,G3UX27,G3UZU4,G3UYJ6,G3UWV2,Q3UHU8,G3UYD7,G3UYD0	Gtf2i	general transcription factor II I [Source:MGI Symbol;Acc:MGI:1202722]	0.23589	0	0	0.28206	1.19439	0.183
ENSMUST00000149662	3.73375	0.0348947	up	11:+:85801821-85825390	MERGE.7340	11:+:85353167-85826058	11:+:85801821-85825390	ENSMUSG00000059439	192197	F7CPM1,B1AR76,Q0VF62,F6VJ09,Q5SWI1,F7C0F2,B1B0B3,B1AR74	Bcas3	breast carcinoma amplified sequence 3 [Source:MGI Symbol;Acc:MGI:2385848]	0.26872	0	0	0.33366	0.32225	1.73722
ENSMUST00000124303	3.72856	0.0442632	up	14:-:32082758-32085609	MERGE.13047	14:-:32080566-32085692	14:-:32082758-32085609	ENSMUSG00000021905	105638	D3YXV3,D3Z1U2,Q8K0W9,E9PZC5	Dph3	diphthamine biosynthesis 3 [Source:MGI Symbol;Acc:MGI:1922658]	0.66282	0	0	0.50989	0.87783	0.37397
ENSMUST00000151517	3.72527	0.00347993	up	4:+:140986900-141007330	MERGE.32436	4:+:140986873-141008334	4:+:140986900-141007330	ENSMUSG00000036622	74772	Q8CIJ9,Q9CTG6,E9PYX5,E9Q2A4	Atp13a2	ATPase type 13A2 [Source:MGI Symbol;Acc:MGI:1922022]	0.07461	0.77554	0.09847	3.00046	2.76293	1.57038
ENSMUST00000187057	3.71598	0.0410253	up	7:-:105558818-105568777	MERGE.41211	7:-:105558483-105581653	7:-:105558818-105568777	ENSMUSG00000037032	11785	A0A0R4J2C1,Q9QXJ1	Apbb1	amyloid beta (A4) precursor protein-binding, family B, member 1 [Source:MGI Symbol;Acc:MGI:107765]	39.5979	0.62825	0.83265	32.4605	50.4366	32.0279
ENSMUST00000093078	3.71342	0.0304648	up	8:+:121950492-122026177	MERGE.45319	8:+:121949750-122029258	8:+:121950492-122026177	ENSMUSG00000025316	53325	G3UWN8,F6V6B6,G3UYF0,G3UZ43,G3UYT4,G3UWM0	Banp	BTG3 associated nuclear protein [Source:MGI Symbol;Acc:MGI:1889023]	0.19347	0	0.17647	0.54051	0.59291	0.91304
ENSMUST00000081028	3.70977	0.0317977	up	6:+:134035700-134270155	MERGE.38540	6:+:134035700-134270158	6:+:134035700-134270155	ENSMUSG00000030199	14011	Q8CBV1,E9QAJ7,E9Q8J8,P97360,E9Q8H1	Etv6	ets variant 6 [Source:MGI Symbol;Acc:MGI:109336]	1.60726	0.07671	0.02331	3.2422	1.63613	1.52311
ENSMUST00000134881	3.69054	0.0347004	up	5:+:113773025-113777945	MERGE.34937	5:+:113772748-113778288	5:+:113773025-113777945	ENSMUSG00000025825	66383	F6XUL3,F6ZBG7,D3Z7W0,Q9D7P6,D3Z0K9,D6RE47	Iscu	iron-sulfur cluster assembly enzyme [Source:MGI Symbol;Acc:MGI:1913633]	0	0	0.42954	1.24944	0.45251	0.38055
ENSMUST00000148732	3.68861	0.0491425	up	8:-:110755236-110790888	MERGE.44226	8:-:110740927-110805924	8:-:110755236-110790888	ENSMUSG00000031750	76527	Q8R1R4	Il34	interleukin 34 [Source:MGI Symbol;Acc:MGI:1923777]	0	0	0.03137	1.83886	0.17187	0.05559
ENSMUST00000162761	3.68222	0.0113449	up	8:+:104541309-104550337	MERGE.44031	8:+:104534700-104550343	8:+:104541309-104550337	ENSMUSG00000031883	12354	Q3UND9,Q9ERQ8,G3XA26	Car7	carbonic anhydrase 7 [Source:MGI Symbol;Acc:MGI:103100]	0.08276	1.17243	2.32965	6.70856	7.44941	8.48417
ENSMUST00000128753	3.68136	0.0235832	up	11:+:119270516-119275139	MERGE.8435	11:+:119267887-119285454	11:+:119270516-119275139	ENSMUSG00000025579	14387	A2AFL5,P70699,A2AFL3,F6VEG4,F6R5R5	Gaa	glucosidase, alpha, acid [Source:MGI Symbol;Acc:MGI:95609]	0.01434	0.04898	1.49015	1.2821	1.7427	1.36471
ENSMUST00000152205	3.6586	0.0368298	up	3:+:89164817-89167204	MERGE.28481	3:+:89164795-89176921	3:+:89164817-89167204	ENSMUSG00000068917	12748	O35491,D3Z7L4,E9Q5Y1,D3Z4P7,D6RG48,F8WHX0	Clk2	CDC-like kinase 2 [Source:MGI Symbol;Acc:MGI:1098669]	0	0	0.76291	0.59243	0.62191	0.62762
ENSMUST00000169399	3.65786	0.0073364	up	9:+:73113426-73122712	MERGE.46547	9:+:73101836-73123333	9:+:73113426-73122712	ENSMUSG00000032215	225215	G3UW80,E9PY85,Q99L28,E9Q4P7	Rsl24d1	ribosomal L24 domain containing 1 [Source:MGI Symbol;Acc:MGI:2681840]	0.01646	0.26226	0.01921	0.58119	0.96474	0.6468
ENSMUST00000141386	3.6471	0.00616259	up	11:-:114792432-114795873	MERGE.8250	11:-:114791217-114795945	11:-:114792432-114795873	ENSMUSG00000000202	72014	Q9DB72	Btbd17	BTB (POZ) domain containing 17 [Source:MGI Symbol;Acc:MGI:1919264]	0.12076	0	0.0282	0.3732	0.56639	0.62455
ENSMUST00000024797	3.64502	0.0166595	up	17:+:49428364-49455432	MERGE.19612	17:+:49428362-49455435	17:+:49428364-49455432	ENSMUSG00000064120	56738	Q9CXP1,G3UXJ3,G3UWH1,G3UXN5,G3UYX9,G3UZD4	Mocs1	molybdenum cofactor synthesis 1 [Source:MGI Symbol;Acc:MGI:1928904]	0.52301	0.01191	0.12823	1.02176	1.95129	1.18477
ENSMUST00000162055	3.63878	0.0350428	up	17:-:34824189-34832495	MERGE.19268	17:-:34823993-34836945	17:-:34824189-34832495	ENSMUSG00000061207	54402	F6SFN2,F6XXB9,Q9JHN8,F7CHD9	Stk19	serine/threonine kinase 19 [Source:MGI Symbol;Acc:MGI:1860085]	0.35363	0	0	0.33827	0.92984	0.31702
ENSMUST00000164186	3.63711	0.0171102	up	18:-:22694535-23040344	MERGE.20632	18:-:22693181-23041653	18:-:22694535-23040344	ENSMUSG00000041923	319211	Q9CVY4,F6XSA1,F7BIN0,E9Q947,G3UW35,E9Q5X0	Nol4	nucleolar protein 4 [Source:MGI Symbol;Acc:MGI:2441684]	0.23751	0.30644	0.6039	8.73822	9.15938	1.08097
ENSMUST00000107585	3.63338	0.0301689	up	11:+:97685843-97688621	MERGE.7708	11:+:97685826-97688621	11:+:97685843-97688621	ENSMUSG00000078695	100504524,217149	B3DFI8,B1AR13,B2RWE3	Cisd3	CDGSH iron sulfur domain 3 [Source:MGI Symbol;Acc:MGI:101788]	0	0	0.4963	0.6777	0.50347	0.4397
ENSMUST00000091090	3.61651	0.0237955	up	12:-:87442683-87444017	MERGE.10010	12:-:87425840-87444017	12:-:87442683-87444017	ENSMUSG00000079036	654309,211064	Q5XLJ1,E0CYA7,P0CB42,E0CZH7,E0CY72,E0CX46,F6U5G1	Alkbh1	alkB homolog 1, histone H2A dioxygenase [Source:MGI Symbol;Acc:MGI:2384034]	0.01037	0.0118	0.55673	0.44622	0.80665	0.6648
ENSMUST00000031059	3.58383	0.00911188	up	5:-:51457653-51553871	MERGE.33916	5:-:51454250-52116680	5:-:51457653-51553871	ENSMUSG00000029167	19017	Q3LIG2,D3Z4V5,D3YZS8	Ppargc1a	peroxisome proliferative activated receptor, gamma, coactivator 1 alpha [Source:MGI Symbol;Acc:MGI:1342774]	0.06371	1.46096	0.15939	2.23516	3.07551	3.50688
ENSMUST00000206946	3.56806	0.0241788	up	7:-:4677707-4684661	MERGE.38867	7:-:4660518-4685068	7:-:4677707-4684661	ENSMUSG00000063802	66245	A0A0U1RNL5,Q99P31	Hspbp1	HSPA (heat shock 70kDa) binding protein, cytoplasmic cochaperone 1 [Source:MGI Symbol;Acc:MGI:1913495]	0.30378	0.76851	0.09852	5.53232	6.65629	1.22198
ENSMUST00000131771	3.56618	0.0344083	up	5:+:114945805-114947784	MERGE.34983	5:+:114942158-114949783	5:+:114945805-114947784	ENSMUSG00000029559	72357	H3BLG8,D6RDR6,Q3UY34	2210016L21Rik	RIKEN cDNA 2210016L21 gene [Source:MGI Symbol;Acc:MGI:1919607]	0	0.63688	0	0.42248	0.75328	0.73096
ENSMUST00000087225	3.55266	4.06293e-06	up	1:+:74332610-74353686	MERGE.1157	1:+:74284930-74353694	1:+:74332610-74353686	ENSMUSG00000026179	56695	A0A0R4J1J1,Q69ZP3	Pnkd	paroxysmal nonkinesiogenic dyskinesia [Source:MGI Symbol;Acc:MGI:1930773]	0.45984	0.77147	0.56514	6.61945	7.32687	6.92451
ENSMUST00000203652	3.55258	0.035545	up	6:+:42349828-42358562	MERGE.36774	6:+:42349630-42360213	6:+:42349828-42358562	ENSMUSG00000029860	22793	A0A0N4SUX7,Q62523	Zyx	zyxin [Source:MGI Symbol;Acc:MGI:103072]	0.0425	1.49985	0.08683	0.76812	3.75448	3.04427
ENSMUST00000183586	3.55202	0.0457702	up	2:+:158631629-158636697	MERGE.26434	2:+:158624888-158639211	2:+:158631629-158636697	ENSMUSG00000037761	109275	A0A0A0MQ89,V9GXE4	Actr5	ARP5 actin-related protein 5 [Source:MGI Symbol;Acc:MGI:1924748]	0	0	0.89408	0.84522	0.46646	0.76383
ENSMUST00000023248	3.53603	0.0100806	up	15:-:74994878-74997634	MERGE.15297	15:-:74994877-75048830	15:-:74994878-74997634	ENSMUSG00000075602	110454	A0A087WNT7,P05533	Ly6a	lymphocyte antigen 6 complex, locus A [Source:MGI Symbol;Acc:MGI:107527]	0.27036	0.09618	1.20341	2.23801	3.09805	7.09615
ENSMUST00000137266	3.52609	1.40839e-05	up	1:+:37357919-37408259	MERGE.516	1:+:37299865-37410736	1:+:37357919-37408259	ENSMUSG00000026113	269180	D3YUL8,E9QAD0,Q9EPW0,D3Z230,E9Q9A0,F6R4N2,D3YUD3,D3YTM1	Inpp4a	inositol polyphosphate-4-phosphatase, type I [Source:MGI Symbol;Acc:MGI:1931123]	1.19333	1.50887	0.793	15.5972	11.8055	12.6558
ENSMUST00000151279	3.50776	0.0400929	up	2:-:115864273-116042046	MERGE.25290	2:-:115863064-116065839	2:-:115864273-116042046	ENSMUSG00000027210	17536	Q3TY73,H3BJ92,F6Q7J6,B1AWK4,Q3TYM2	Meis2	Meis homeobox 2 [Source:MGI Symbol;Acc:MGI:108564]	0.18187	1.03524	0	1.95264	1.0751	1.29978
ENSMUST00000066352	3.50722	0.00142253	up	2:+:32775786-32777597	MERGE.23892	2:+:32775786-32777597	2:+:32775786-32777597	ENSMUSG00000053746	329384	Q3V206,Q8BW00	Ptrh1	peptidyl-tRNA hydrolase 1 homolog (S. cerevisiae) [Source:MGI Symbol;Acc:MGI:1913779]	0.04361	0.11584	0.10183	1.25148	0.6973	1.00744
ENSMUST00000109368	3.48669	0.0430353	up	15:-:88955884-88979007	MERGE.15810	15:-:88955884-88979007	15:-:88955884-88979007	ENSMUSG00000035805	170790	Q8BLR0,Q8VHK5,E9QP87	Mlc1	megalencephalic leukoencephalopathy with subcortical cysts 1 homolog (human) [Source:MGI Symbol;Acc:MGI:2157910]	4.61461	0.20811	0.15575	9.01959	2.16984	11.836
ENSMUST00000203137	3.48125	0.00416594	up	6:-:88835924-88841894	MERGE.37630	6:-:88835914-88841984	6:-:88835924-88841894	ENSMUSG00000030083	80283	A0A0N4SW21,Q99LJ2	Abtb1	ankyrin repeat and BTB (POZ) domain containing 1 [Source:MGI Symbol;Acc:MGI:1933148]	0.91271	0.25754	0.09108	3.99511	4.04136	2.23515
ENSMUST00000138006	3.48052	0.0439494	up	11:+:70436699-70440233	MERGE.6874	11:+:70432635-70455629	11:+:70436699-70440233	ENSMUSG00000060216	216869	Q5F2D9,J3QNV6,J3QN53,G3UZ54	Arrb2	arrestin, beta 2 [Source:MGI Symbol;Acc:MGI:99474]	0.16767	0	0.94866	0.99647	1.4848	1.10728
ENSMUST00000000291	3.47244	0.0471511	up	11:+:74830920-74845725	MERGE.6976	11:+:74830920-74846856	11:+:74830920-74845725	ENSMUSG00000000282	17428	O08789,Q5SWE2	Mnt	max binding protein [Source:MGI Symbol;Acc:MGI:109150]	4.76975	0.05492	0.22177	4.75537	5.32864	3.53968
ENSMUST00000071699	3.42288	0.0190068	up	2:-:165291117-165316903	MERGE.26558	2:-:165288031-165326479	2:-:165291117-165316903	ENSMUSG00000017670	140579	A2A5A7,Q5GMG0,F6XD63,D6RHT3,F6YXR3	Elmo2	engulfment and cell motility 2 [Source:MGI Symbol;Acc:MGI:2153045]	3.34572	0.16012	0.15923	5.29689	4.72039	4.71718
ENSMUST00000150342	3.42039	0.0486982	up	7:-:44491735-44496463	MERGE.39702	7:-:44489937-44496529	7:-:44491735-44496463	ENSMUSG00000008140	69683	D3Z665,Q3TAS6	Emc10	ER membrane protein complex subunit 10 [Source:MGI Symbol;Acc:MGI:1916933]	0.53012	0	0.21174	1.35499	0.62457	1.52959
ENSMUST00000129016	3.41405	0.0393178	up	11:+:5100237-5106093	MERGE.5679	11:+:5098926-5106100	11:+:5100237-5106093	ENSMUSG00000034175	279766	Q5SUT8,Q5SUT9,Q5SUU0	Rhbdd3	rhomboid domain containing 3 [Source:MGI Symbol;Acc:MGI:2444684]	0.71343	0.00923	0.0284	1.26168	0.70864	0.57862
ENSMUST00000086854	3.39237	0.0165258	up	5:-:102907950-103058386	MERGE.34579	5:-:102857305-103211334	5:-:102907950-103058386	ENSMUSG00000046709	26414	Q8BQV0,Q78GB8,Q80W82,Q80W80,Q3TQZ7,E9QN59,Q8C9D4	Mapk10	mitogen-activated protein kinase 10 [Source:MGI Symbol;Acc:MGI:1346863]	0.68881	0.02851	0.05849	1.36157	1.2994	0.9284
ENSMUST00000160087	3.38841	0.0104052	up	13:-:49037620-49078063	MERGE.11278	13:-:49036303-49148014	13:-:49037620-49078063	ENSMUSG00000037989	75607	E9QJQ9,Q3UH66,E9QMI8,E0CYT1,F7BQG5,F6SRP4,E9QM73,E0CZE3,E9QMI9,E9Q6Q2	Wnk2	WNK lysine deficient protein kinase 2 [Source:MGI Symbol;Acc:MGI:1922857]	0.43485	0.14815	0.01853	1.13157	1.09962	1.4446
ENSMUST00000173013	3.38819	0.0352377	up	17:+:33528314-33553448	MERGE.19175	17:+:33524204-33553782	17:+:33528314-33553448	ENSMUSG00000024299	224697	G3UZ08,G3UY03,G3UXX0	Adamts10	a disintegrin-like and metallopeptidase (reprolysin type) with thrombospondin type 1 motif, 10 [Source:MGI Symbol;Acc:MGI:2449112]	0.12604	0.02532	1.56682	2.36502	2.26434	1.09287
ENSMUST00000113822	3.38697	0.00990559	up	19:-:4611785-4615667	MERGE.21882	19:-:4611785-4615667	19:-:4611785-4615667	ENSMUSG00000045045	225875	Q80XU8	Lrfn4	leucine rich repeat and fibronectin type III domain containing 4 [Source:MGI Symbol;Acc:MGI:2385612]	0.41261	0.05939	0.11628	2.02577	2.63894	0.73585
ENSMUST00000048128	3.36323	0.00544322	up	10:+:81136271-81152222	MERGE.4622	10:+:81135220-81152995	10:+:81136271-81152222	ENSMUSG00000035011	16969	D3Z4C3,D3YVF8,D3YZI8	Zbtb7a	zinc finger and BTB domain containing 7a [Source:MGI Symbol;Acc:MGI:1335091]	0.09788	0.35022	0.78093	3.01475	5.54496	1.70194
ENSMUST00000192226	3.3619	0.0236325	up	9:+:108783865-108797345	MERGE.47228	9:+:108783796-108807975	9:+:108783865-108797345	ENSMUSG00000032599	76500	A0A0A6YY18,A0A0A6YWE4,Q80V72	Ip6k2	inositol hexaphosphate kinase 2 [Source:MGI Symbol;Acc:MGI:1923750]	0	0.44123	0.07985	0.95622	0.80199	0.58957
ENSMUST00000148374	3.34468	0.018296	up	X:+:135885853-135889326	MERGE.48898	X:+:135742733-135891081	X:+:135885853-135889326	ENSMUSG00000072964	70237	A2AGB8,Q6PB60	Bhlhb9	basic helix-loop-helix domain containing, class B9 [Source:MGI Symbol;Acc:MGI:1917487]	0.36625	0.26803	0.01527	1.08278	1.03179	2.43539
ENSMUST00000115824	3.30389	0.014167	up	16:+:10545339-10744878	MERGE.16405	16:+:10545339-10744878	16:+:10545339-10744878	ENSMUSG00000068663	74374	Z4YLG3,H7BXB6,D3YVA1	Clec16a	C-type lectin domain family 16, member A [Source:MGI Symbol;Acc:MGI:1921624]	0.03325	0.07065	0.10351	1.18399	0.86706	0.21779
ENSMUST00000140658	3.29887	0.00907725	up	10:+:80300847-80303355	MERGE.4550	10:+:80295977-80318263	10:+:80300847-80303355	ENSMUSG00000020135	23805	G5E832,D3YTR0,D3Z344,D3YYQ9,D3Z3K9	Apc2	adenomatosis polyposis coli 2 [Source:MGI Symbol;Acc:MGI:1346052]	0.01766	0.30155	0.02062	0.55224	0.4455	0.50537
ENSMUST00000188175	3.29021	0.0465671	up	1:+:132191457-132209546	MERGE.1837	1:+:132191431-132259227	1:+:132191457-132209546	ENSMUSG00000079330	213409	A0A087WR92,A0A087WQH1,Q14C37	Lemd1	LEM domain containing 1 [Source:MGI Symbol;Acc:MGI:1922403]	0.43583	0.01494	0.03065	0.51291	0.31905	1.5534
ENSMUST00000117872	3.28959	0.0270597	up	7:-:130162512-130266245	MERGE.41927	7:-:130162351-133124354	7:-:130162512-130266245	ENSMUSG00000030849	14183	E9Q7T0,E9Q5C2,E9QK53,F7BDU9,D6RJK5,E9Q700,E9Q7C7,E9PXV8,E9PX60,E9Q7E6,D3Z5M8,E9PX67,E9Q708,E9PX90,E9PX88,E9Q5C3,F2Z480,E9Q7E8,E9PVU6	Fgfr2	fibroblast growth factor receptor 2 [Source:MGI Symbol;Acc:MGI:95523]	2.08747	0.05223	0.39025	3.37824	3.81457	3.42698
ENSMUST00000206917	3.2867	0.012042	up	7:-:80362666-80363660	MERGE.40294	7:-:80349097-80371375	7:-:80362666-80363660	ENSMUSG00000038886	140481	A0A0U1RQ19,Q3TSU5	Man2a2	mannosidase 2, alpha 2 [Source:MGI Symbol;Acc:MGI:2150656]	0.28279	0.06036	0.02064	1.34602	0.71592	0.65815
ENSMUST00000097742	3.28432	0.000325859	up	4:-:155781591-155785874	MERGE.32939	4:-:155777476-155785874	4:-:155781591-155785874	ENSMUSG00000073680	320587	Q3TYP4	Tmem88b	transmembrane protein 88B [Source:MGI Symbol;Acc:MGI:2444329]	0.13955	0.05447	0.16292	1.13095	1.13475	0.93616
ENSMUST00000178486	3.27978	0.0177304	up	15:-:98831669-98871183	MERGE.16056	15:-:98831669-98871204	15:-:98831669-98871183	ENSMUSG00000048154	381022	A0A0A6YY77,V9GX77,Q6PDK2	Kmt2d	lysine (K)-specific methyltransferase 2D [Source:MGI Symbol;Acc:MGI:2682319]	0.07057	0.93946	0.05221	1.04734	2.14815	1.55904
ENSMUST00000034829	3.25039	0.00252409	up	9:-:59969719-60141220	MERGE.46220	9:-:59966931-60522046	9:-:59969719-60141220	ENSMUSG00000032289	207596	Q19NU2,D3Z044	Thsd4	thrombospondin, type I, domain containing 4 [Source:MGI Symbol;Acc:MGI:2672033]	0.58333	0.13739	0.12749	1.43356	3.07227	2.17573
ENSMUST00000053355	3.23609	0.0244291	up	1:-:39618406-39651474	MERGE.578	1:-:39618406-39651474	1:-:39618406-39651474	ENSMUSG00000050967	263764	Q3UYF8,Q8BGC9	Creg2	cellular repressor of E1A-stimulated genes 2 [Source:MGI Symbol;Acc:MGI:1928333]	11.1647	0.4604	0.72152	16.7214	13.473	14.8881
ENSMUST00000095220	3.23511	0.0362591	up	8:+:85060055-85067121	MERGE.43741	8:+:85060055-85067124	8:+:85060055-85067121	ENSMUSG00000008167	68628	Q7TN10,F8VPX2	Fbxw9	F-box and WD-40 domain protein 9 [Source:MGI Symbol;Acc:MGI:1915878]	0.13062	0.16523	0.0932	2.49901	2.01126	0.3528
ENSMUST00000129074	3.23137	0.00602807	up	11:-:8451070-8468675	MERGE.5758	11:-:8431652-8664540	11:-:8451070-8468675	ENSMUSG00000020422	319939	Q8BWF4,Q5SSZ5	Tns3	tensin 3 [Source:MGI Symbol;Acc:MGI:2443012]	0.11437	0.093	0.28614	1.02791	2.43831	1.06473
ENSMUST00000163257	3.21944	0.0337045	up	13:+:77708690-78166238	MERGE.11856	13:+:77702033-78166238	13:+:77708690-78166238	ENSMUSG00000064138	68675	Q6PFX1,E9QMA2	Fam172a	family with sequence similarity 172, member A [Source:MGI Symbol;Acc:MGI:1915925]	0.01377	0.05096	0.37388	1.18197	0.62399	0.28138
ENSMUST00000097999	3.21403	0.0317448	up	7:-:132712082-132813528	MERGE.42029	7:-:132712082-132852673	7:-:132712082-132813528	ENSMUSG00000030956	77938	Q3TNT2,Q3U0R8,D3YXR6,D3Z4V7	Fam53b	family with sequence similarity 53, member B [Source:MGI Symbol;Acc:MGI:1925188]	1.30159	0.1009	2.92398	9.10875	8.7134	4.09926
ENSMUST00000142274	3.21212	0.0306074	up	11:-:32209950-32210900	MERGE.6089	11:-:32209585-32222300	11:-:32209950-32210900	ENSMUSG00000020282	13650	A2AVE5,A2AVE4,F2Z3W3,A7M7T5	Rhbdf1	rhomboid family 1 (Drosophila) [Source:MGI Symbol;Acc:MGI:104328]	0.27326	0.31109	0	1.16335	0.91548	0.74703
ENSMUST00000161586	3.20961	0.0392451	up	10:+:81313498-81318020	MERGE.4657	10:+:81292963-81319973	10:+:81313498-81318020	ENSMUSG00000034902	18717	F8WHW6,E0CZ71,F6TL71,F7C0X9,E0CYP4,F6SMP3	Pip5k1c	phosphatidylinositol-4-phosphate 5-kinase, type 1 gamma [Source:MGI Symbol;Acc:MGI:1298224]	0.52796	0.05464	0	0.56507	0.75038	0.6123
ENSMUST00000004780	3.20526	0.000150801	up	9:-:57790513-57834236	ENSMUSG00000004661	9:-:57790353-57836793	9:-:57790513-57834236	ENSMUSG00000004661	56380	Q3V3M5,E9Q9J9,F8WIN2,F6TCR9,E9PW42	Arid3b	AT rich interactive domain 3B (BRIGHT-like) [Source:MGI Symbol;Acc:MGI:1930768]	0.09506	0.09573	0.20917	1.24294	1.2199	0.96061
ENSMUST00000051822	3.19448	0.0307792	up	9:-:54717159-54734517	MERGE.46032	9:-:54714735-54734519	9:-:54717159-54734517	ENSMUSG00000061559	66317	Q9ERF3,D6RDC7,Q8BVQ0,D6RJ72	Wdr61	WD repeat domain 61 [Source:MGI Symbol;Acc:MGI:1917493]	0.04663	0.22563	1.11617	0.9265	3.91475	2.29131
ENSMUST00000130315	3.1401	0.0444071	up	5:-:8082143-8116605	MERGE.33055	5:-:8072352-8368160	5:-:8082143-8116605	ENSMUSG00000040537	11496	F7BXL9,F6SK63,D3YUP9,F7CDH3,F6PZ09,S4R1S5,F7AYY9,F7BZ55,F6XRZ6,F6VJ78,D3YUQ0,F7DAP1,F6XIT3,F6TDF4	Adam22	a disintegrin and metallopeptidase domain 22 [Source:MGI Symbol;Acc:MGI:1340046]	0.24026	0	0.81347	1.53805	0.89638	1.342
ENSMUST00000167096	3.137	0.0264736	up	13:-:59531905-59557300	MERGE.11487	13:-:59449537-59585227	13:-:59531905-59557300	ENSMUSG00000021557	67269	E9Q2R5,E9PYF9,E9Q878,E9Q352,F6ZCF0,E9PXA7,Q8C1R2,E9PX07,E9Q3T5	Agtpbp1	ATP/GTP binding protein 1 [Source:MGI Symbol;Acc:MGI:2159437]	0.02724	0.03101	0.06361	0.15034	0.63886	0.92989
ENSMUST00000098639	3.13246	0.0323489	up	7:-:27907392-27929430	MERGE.39296	7:-:27907392-27929460	7:-:27907392-27929430	ENSMUSG00000070709	73430	Q8BV69,Q9CVS5,Q3UVF6	1700049G17Rik	RIKEN cDNA 1700049G17 gene [Source:MGI Symbol;Acc:MGI:1920680]	1.81102	0.10385	0.05638	1.93669	1.87615	2.27847
ENSMUST00000143502	3.10285	0.0299742	up	11:-:120610876-120612081	MERGE.8502	11:-:120610087-120617936	11:-:120610876-120612081	ENSMUSG00000025137	68671	Q3TLU0,Q922E4,A2ABY3	Pcyt2	phosphate cytidylyltransferase 2, ethanolamine [Source:MGI Symbol;Acc:MGI:1915921]	0.01557	0.17722	0.43619	1.64943	1.062	0.56357
ENSMUST00000106335	3.09332	0.00072843	up	7:+:126950563-126970606	MERGE.41644	7:+:126928879-126970606	7:+:126950563-126970606	ENSMUSG00000030683	233878	A0A0U1RNQ8,D3YY14	Sez6l2	seizure related 6 homolog like 2 [Source:MGI Symbol;Acc:MGI:2385295]	1.37202	1.41419	0.88752	14.7792	13.9731	5.55019
ENSMUST00000103179	3.08518	0.0067476	up	11:+:87592162-87616302	MERGE.7439	11:+:87592162-87616302	11:+:87592162-87616302	ENSMUSG00000018401	170749	A7M7R0,A7M7R1,Q5ND05	Mtmr4	myotubularin related protein 4 [Source:MGI Symbol;Acc:MGI:2180699]	0.31512	0.04655	0.03932	1.01688	0.61797	0.66933
ENSMUST00000177202	3.07264	0.0256848	up	15:-:100578247-100595034	MERGE.16148	15:-:100575318-100599984	15:-:100578247-100595034	ENSMUSG00000009739	19009	A0A0A0MQN7,H3BJP4,Q6X2R9,H3BKA6,Q5U4D4,H3BKJ6	Pou6f1	POU domain, class 6, transcription factor 1 [Source:MGI Symbol;Acc:MGI:102935]	0.54339	0.10215	0.82067	5.76642	4.77732	1.06225
ENSMUST00000204059	3.06616	0.00342451	up	6:+:86028704-86124409	MERGE.37500	6:+:86028681-86124409	6:+:86028704-86124409	ENSMUSG00000030000	11519	Q8C0Y2,Q9QYB8	Add2	adducin 2 (beta) [Source:MGI Symbol;Acc:MGI:87919]	0.55139	0.21758	1.50277	5.29993	5.8578	3.63902
ENSMUST00000037049	3.06599	0.0367044	up	8:-:69135503-69140953	MERGE.43277	8:-:69132669-69184515	8:-:69135503-69140953	ENSMUSG00000036306	211134	A1L146,P60853	Lzts1	leucine zipper, putative tumor suppressor 1 [Source:MGI Symbol;Acc:MGI:2684762]	29.8305	1.0678	1.57085	33.7395	35.9862	25.9334
ENSMUST00000146776	3.06462	0.0399662	up	11:+:51263174-51272060	MERGE.6318	11:+:51261730-51281766	11:+:51263174-51272060	ENSMUSG00000020385	12750	O35493,F2Z3V2,B0QZP9,D6RH46	Clk4	CDC like kinase 4 [Source:MGI Symbol;Acc:MGI:1098551]	0.02366	1.0503	0.05524	0.73108	0.95824	1.93309
ENSMUST00000134404	3.06094	0.0355942	up	5:-:125030800-125058400	MERGE.35365	5:-:125017153-125179219	5:-:125030800-125058400	ENSMUSG00000029478	20602	E9PY55,E9Q9V3,F6Z4B2,F6SK53,F8VQL9,E9Q701,D3Z2J5,F6YAU7	Ncor2	nuclear receptor co-repressor 2 [Source:MGI Symbol;Acc:MGI:1337080]	3.18499	0.14486	1.1795	12.257	8.65624	3.12697
ENSMUST00000186017	3.06073	0.00282202	up	1:-:138482875-138619749	MERGE.2083	1:-:138482875-138620141	1:-:138482875-138619749	ENSMUSG00000026393	59125	Q3TN15,Q9ES74	Nek7	NIMA (never in mitosis gene a)-related expressed kinase 7 [Source:MGI Symbol;Acc:MGI:1890645]	0.10265	0.16779	0.05531	0.43865	1.2541	1.03725
ENSMUST00000064922	3.04751	0.0226662	up	8:-:84976909-84978748	MERGE.43715	8:-:84976909-84978748	8:-:84976909-84978748	ENSMUSG00000052837	16477	Q3U2Y0,P09450,Q569U6	Junb	jun B proto-oncogene [Source:MGI Symbol;Acc:MGI:96647]	2.35412	0.44524	0.45662	12.0867	11.1921	2.225
ENSMUST00000042299	3.03877	0.0247256	up	12:-:74897217-75177332	MERGE.9629	12:-:74819589-75177332	12:-:74897217-75177332	ENSMUSG00000034402	238271	Q6NZH0,Q920E3	Kcnh5	potassium voltage-gated channel, subfamily H (eag-related), member 5 [Source:MGI Symbol;Acc:MGI:3584508]	1.40059	0.69442	0.91509	1.86934	17.2401	15.4673
ENSMUST00000174839	3.03867	0.0126463	up	17:-:36030020-36032690	MERGE.19353	17:-:36029773-36032855	17:-:36030020-36032690	ENSMUSG00000067212	15040	P06339,Q3V014	H2-T23	histocompatibility 2, T region locus 23 [Source:MGI Symbol;Acc:MGI:95957]	0.86939	0.12169	0.04992	1.60452	1.53443	1.57741
ENSMUST00000142890	3.0354	0.0417889	up	3:+:138742305-138904426	MERGE.29696	3:+:138742195-138907905	3:+:138742305-138904426	ENSMUSG00000028152	56224	Q9CYT0,F7C5E2,D6RG91,D3YV61,D3YZK1,D3Z641,Q05BH2,P62080,D6REF5	Tspan5	tetraspanin 5 [Source:MGI Symbol;Acc:MGI:1928096]	9.63187	1.91155	0.38777	27.9267	23.2882	6.39388
ENSMUST00000156649	3.02722	0.00962221	up	19:+:46623401-46652522	MERGE.22875	19:+:46599084-46657389	19:+:46623401-46652522	ENSMUSG00000047731	226178	Q8BGW2	Wbp1l	WW domain binding protein 1 like [Source:MGI Symbol;Acc:MGI:107577]	0.04987	0.02839	0.14556	0.52291	0.42528	0.9801
ENSMUST00000102632	3.01916	0.0141275	up	3:+:108284091-108361511	MERGE.29172	3:+:108284082-108361514	3:+:108284091-108361511	ENSMUSG00000068747	20661	Q6PHU5,A2AEF0	Sort1	sortilin 1 [Source:MGI Symbol;Acc:MGI:1338015]	14.1464	1.46974	1.60004	41.1933	16.5816	30.2238
ENSMUST00000174685	3.0183	0.0314683	up	2:+:155381840-155386757	MERGE.26256	2:+:155381059-155389850	2:+:155381840-155386757	ENSMUSG00000038375	68728	A2ARD1,G3UXZ2,A2ARD0	Trp53inp2	transformation related protein 53 inducible nuclear protein 2 [Source:MGI Symbol;Acc:MGI:1915978]	0.26182	0.10645	0	0.49539	0.69772	0.46426
ENSMUST00000129753	3.01248	0.00191871	up	5:-:121570316-121593580	MERGE.35156	5:-:121566027-121593824	5:-:121570316-121593580	ENSMUSG00000029455	11669	A0A0G2JF60,D3YYF3,P47738	Aldh2	aldehyde dehydrogenase 2, mitochondrial [Source:MGI Symbol;Acc:MGI:99600]	0.53848	1.09467	0.78137	7.88768	10.1352	3.10323
ENSMUST00000147292	2.99341	0.030785	up	4:+:116221618-116259576	MERGE.31644	4:+:116221618-116303056	4:+:116221618-116259576	ENSMUSG00000028698	18710	B1AUF8,Q64143,B1AUG0	Pik3r3	phosphatidylinositol 3 kinase, regulatory subunit, polypeptide 3 (p55) [Source:MGI Symbol;Acc:MGI:109277]	0	0.15599	0.25139	0.54011	0.60509	0.52642
ENSMUST00000061174	2.98602	0.0338848	up	11:-:78473291-78497754	MERGE.7177	11:-:78472330-78497754	11:-:78473291-78497754	ENSMUSG00000050132	237868	A0PJL3,Q6PDS3	Sarm1	sterile alpha and HEAT/Armadillo motif containing 1 [Source:MGI Symbol;Acc:MGI:2136419]	5.63656	0.18907	0.54214	7.34728	6.86466	6.03719
ENSMUST00000020821	2.97829	0.00222356	up	11:+:86544991-86567360	MERGE.7378	11:+:86544991-86567360	11:+:86544991-86567360	ENSMUSG00000020513	56427	Q3TDA3,Q9R1K7,Q8CDD3,F6Q5J9	Tubd1	tubulin, delta 1 [Source:MGI Symbol;Acc:MGI:1891826]	0.0468	0.03805	0.16391	0.64197	0.47035	0.49099
ENSMUST00000138976	2.95625	0.0116801	up	10:+:60106219-60127338	MERGE.4106	10:+:60106012-60137265	10:+:60106219-60127338	ENSMUSG00000058297	94214	Q9ER58,F6SLR4	Spock2	sparc/osteonectin, cwcv and kazal-like domains proteoglycan 2 [Source:MGI Symbol;Acc:MGI:1891351]	0.3128	2.77322	0.5976	10.8072	6.6282	3.36296
ENSMUST00000201139	2.95147	0.0414472	up	5:-:148509269-148551664	MERGE.36022	5:-:148504635-148552789	5:-:148509269-148551664	ENSMUSG00000001687	24109	Q9Z2M5,Q9Z2M6	Ubl3	ubiquitin-like 3 [Source:MGI Symbol;Acc:MGI:1344373]	0.89409	0	0.13616	1.07264	1.16025	1.20629
ENSMUST00000208230	2.94966	0.000223924	up	7:-:19306416-19310044	ENSMUSG00000003545	7:-:19302696-19310051	7:-:19306416-19310044	ENSMUSG00000003545	14282	P13346,A2RSD4	Fosb	FBJ osteosarcoma oncogene B [Source:MGI Symbol;Acc:MGI:95575]	0.08008	0.04775	0.08014	0.53454	0.59349	0.48123
ENSMUST00000162602	2.93427	0.0337092	up	8:+:127064345-127426753	ENSMUSG00000025812	8:+:127063893-127612286	8:+:127064345-127426753	ENSMUSG00000025812	93742	E0CY24,F6T4Y3,B7ZNY3,E0CXD3,E0CYB6,E9PYJ2,E0CZ83,Q99NH2,F6UGU7,F6S7Z1,E0CX45,F6URI7,Q4JJC0,A5D6P2,F6TSJ9,E0CZE2,E0CXL4,E0CXR8,F6TB42,G3XA13	Pard3	par-3 family cell polarity regulator [Source:MGI Symbol;Acc:MGI:2135608]	0.08978	0.0511	1.54603	1.14447	1.58379	1.64365
ENSMUST00000132028	2.93181	0.037067	up	2:+:32363010-32367528	MERGE.23876	2:+:32352327-32380970	2:+:32363010-32367528	ENSMUSG00000039205	68379	F6WF06,F6XWQ4,F7D5G9,F6S5B6,A2AN61,F7AT58,F6Q3Z1,F7BM53,Q3UUV0,Q8VEH2	Ciz1	CDKN1A interacting zinc finger protein 1 [Source:MGI Symbol;Acc:MGI:1920234]	0.33753	0.02135	0.3284	1.28322	2.03886	0.64009
ENSMUST00000119567	2.92899	0.021933	up	10:+:62980242-63013955	MERGE.4194	10:+:62980223-63018717	10:+:62980242-63013955	ENSMUSG00000020070	70432	Q9CSV9,Q8BR30,D6RET4,Q8R4C2,D3Z7T9,D3Z4D2	Rufy2	RUN and FYVE domain-containing 2 [Source:MGI Symbol;Acc:MGI:1917682]	1.04211	0.14496	0.98196	7.58543	1.64306	5.38273
ENSMUST00000184370	2.91798	0.00109788	up	5:-:9121454-9126577	MERGE.33077	5:-:9118801-9161776	5:-:9121454-9126577	ENSMUSG00000042508	23857	V9GX14,V9GXK4,V9GXV6,V9GX59,V9GWT2,V9GWW5,V9GXX1	Dmtf1	cyclin D binding myb-like transcription factor 1 [Source:MGI Symbol;Acc:MGI:1344415]	0.06809	0.07751	0.11924	0.75151	0.63507	0.7395
ENSMUST00000046533	2.90001	0.0468356	up	13:+:55464267-55473155	MERGE.11415	13:+:55464267-55473155	13:+:55464267-55473155	ENSMUSG00000034686	432763	Q3V0I2,B2RSG4	Prr7	proline rich 7 (synaptic) [Source:MGI Symbol;Acc:MGI:3487246]	0.61054	0.04634	0.04752	1.97669	0.74844	0.54733
ENSMUST00000116444	2.87825	0.0444529	up	4:-:129111570-129122036	MERGE.32047	4:-:129111570-129122036	4:-:129111570-129122036	ENSMUSG00000028785	15444	A2A7R5,P84075,A2A7R6,E9PV73	Hpca	hippocalcin [Source:MGI Symbol;Acc:MGI:1336200]	0.3456	0.20527	0.35964	1.24384	0.89696	8.92917
ENSMUST00000138221	2.83109	0.0367945	up	8:-:84921385-84925746	MERGE.43717	8:-:84911903-84937359	8:-:84921385-84925746	ENSMUSG00000053693	56527	Q7TQ97,E9Q6Q5,Q9R1L5	Mast1	microtubule associated serine/threonine kinase 1 [Source:MGI Symbol;Acc:MGI:1861901]	0.41881	0.02073	0.02126	0.56274	0.757	0.3767
ENSMUST00000196909	2.82061	0.011387	up	3:-:146508173-146521051	MERGE.29781	3:-:146505956-146521429	3:-:146508173-146521051	ENSMUSG00000028187	70285	A0A0G2JEG7,A0A0G2JFR7,Q7TND5	Rpf1	ribosome production factor 1 homolog (S. cerevisiae) [Source:MGI Symbol;Acc:MGI:1917535]	0.48016	0.07809	0.08009	1.04101	1.55378	0.85143
ENSMUST00000037001	2.80377	0.0481879	up	15:+:100469034-100479252	MERGE.16138	15:+:100469034-100479252	15:+:100469034-100479252	ENSMUSG00000037353	68614	Q924L1	Letmd1	LETM1 domain containing 1 [Source:MGI Symbol;Acc:MGI:1915864]	4.29816	0.66585	0.15662	9.49987	2.81994	6.12217
ENSMUST00000180522	2.79519	0.00209712	up	17:-:71459830-71460395	MERGE.20041	17:-:71458327-71460395	17:-:71459830-71460395	ENSMUSG00000091831	100043879	V9GXN5,V9GWX6	Gm4707	predicted gene 4707 [Source:MGI Symbol;Acc:MGI:3782887]	0.1467	0.13917	0.28546	1.53824	0.96434	1.46687
ENSMUST00000029545	2.78817	0.0042148	up	3:+:90254163-90264125	MERGE.28582	3:+:90254163-90264125	3:+:90254163-90264125	ENSMUSG00000027936	74343	Q3TDX5,V9GXK6,Q3U182	Crtc2	CREB regulated transcription coactivator 2 [Source:MGI Symbol;Acc:MGI:1921593]	0.1864	0.39573	0.0647	0.91191	1.70234	1.0891
ENSMUST00000112699	2.78559	0.0115445	up	X:-:150806370-150814345	MERGE.49070	X:-:150806370-150814345	X:-:150806370-150814345	ENSMUSG00000025268	80884	Q3V2T8,A2AG47,A2AG46,A2AG49,Q9ER67,A2AG48	Maged2	melanoma antigen, family D, 2 [Source:MGI Symbol;Acc:MGI:1933391]	0.26625	0.16599	0.02961	1.03555	0.88524	0.55737
ENSMUST00000203925	2.78283	0.0274257	up	6:+:113397758-113414562	MERGE.38021	6:+:113378113-113414587	6:+:113397758-113414562	ENSMUSG00000030276	101100	F8VQA1,F7A733,F6T422,H7BX03	Ttll3	tubulin tyrosine ligase-like family, member 3 [Source:MGI Symbol;Acc:MGI:2141418]	0.20343	0.71981	0.02568	1.329	0.88499	1.16019
ENSMUST00000196801	2.7576	0.0175573	up	5:-:110362791-110448486	MERGE.34828	5:-:110361754-110448503	5:-:110362791-110448486	ENSMUSG00000043323	381668,101056043	A0A0G2JE44,E9Q9T0,E9PUB6	Fbrsl1	fibrosin-like 1 [Source:MGI Symbol;Acc:MGI:1920907]	0.17651	0.13396	1.44255	3.2333	1.62405	1.9635
ENSMUST00000202169	2.74493	0.000791246	up	5:+:32146521-32153713	MERGE.33529	5:+:32135801-32157842	5:+:32146521-32153713	ENSMUSG00000029135	14284	P47930	Fosl2	fos-like antigen 2 [Source:MGI Symbol;Acc:MGI:102858]	0.19457	0.10152	0.08519	0.9306	0.69135	0.93083
ENSMUST00000176575	2.74403	0.0206344	up	17:-:25844773-25861468	MERGE.18957	17:-:25830636-25861501	17:-:25844773-25861468	ENSMUSG00000073434	106618	Q0D2G5,H3BKS4,H7BX49	Wdr90	WD repeat domain 90 [Source:MGI Symbol;Acc:MGI:1921267]	1.02535	0.12461	0.09911	1.98481	2.04787	1.03981
ENSMUST00000151990	2.73694	0.0142431	up	7:-:28305824-28306664	MERGE.39317	7:-:28305516-28312072	7:-:28305824-28306664	ENSMUSG00000003438	66525	Q8BT83,Q9D880	Timm50	translocase of inner mitochondrial membrane 50 [Source:MGI Symbol;Acc:MGI:1913775]	0.03082	0.45614	0.07197	0.81645	0.75566	0.86079
ENSMUST00000041826	2.73051	0.0276256	up	3:+:57736062-57835231	MERGE.27893	3:+:57736062-57835233	3:+:57736062-57835231	ENSMUSG00000036503	24017	A0A0G2JDP6,O54965,Q3UTG4	Rnf13	ring finger protein 13 [Source:MGI Symbol;Acc:MGI:1346341]	1.28674	0.11766	0.51283	3.10279	5.34325	1.48064
ENSMUST00000170862	2.72706	0.0368189	up	18:+:61555339-61588182	MERGE.21421	18:+:61555274-61590313	18:+:61555339-61588182	ENSMUSG00000024576	93687	F6YBC9,E9Q2U6,E9Q3W1,H7BXB1,E9Q4G7,E9PWB2	Csnk1a1	casein kinase 1, alpha 1 [Source:MGI Symbol;Acc:MGI:1934950]	4.63135	0.20922	0.60795	6.5993	4.0618	6.6789
ENSMUST00000150603	2.71752	0.0277519	up	5:-:137037379-137045795	MERGE.35633	5:-:137034993-137046135	5:-:137037379-137045795	ENSMUSG00000004849	11769	D3YXN0,P61967,D3Z268,D3Z0D6	Ap1s1	adaptor protein complex AP-1, sigma 1 [Source:MGI Symbol;Acc:MGI:1098244]	0.0185	0.25275	0.30241	1.26606	0.7297	0.57412
ENSMUST00000182142	2.71023	0.031589	up	10:+:69706296-69710476	MERGE.4291	10:+:69533772-70027438	10:+:69706296-69710476	ENSMUSG00000069601	11735	W6PPA1,G5E8K2,S4R2K9,S4R1S2,S4R1X7,S4R2S8,G3X971,S4R187,S4R162,Q3UVY0,S4R229,G5E8K3,S4R2J6,S4R1U4,S4R165,S4R236,S4R2C1,S4R278,W4VSQ0,S4R208,S4R2F5	Ank3	ankyrin 3, epithelial [Source:MGI Symbol;Acc:MGI:88026]	0.06289	0.09043	0.34007	2.30157	0.47632	0.46563
ENSMUST00000118962	2.70817	0.0020071	up	7:+:44384102-44400029	MERGE.39689	7:+:44384102-44400187	7:+:44384102-44400029	ENSMUSG00000030731	20981	D3YYS0,G3X9Y1,D3Z1B8	Syt3	synaptotagmin III [Source:MGI Symbol;Acc:MGI:99665]	1.60917	2.11618	0.54419	11.3119	7.40547	6.58336
ENSMUST00000110009	2.70474	0.00363862	up	15:-:74669083-74672570	MERGE.15230	15:-:74669083-74675293	15:-:74669083-74672570	ENSMUSG00000022602	11838	Q9D1X0,Q9WV31	Arc	activity regulated cytoskeletal-associated protein [Source:MGI Symbol;Acc:MGI:88067]	12.6426	2.69281	3.17432	38.6112	36.4447	23.2344
ENSMUST00000043760	2.68389	0.0399209	up	5:+:114444306-114460591	MERGE.34960	5:+:114444269-114460591	5:+:114444306-114460591	ENSMUSG00000041939	17855	A0A0G2JDI0,Q9R008,Q3UEB4,D3YV77	Mvk	mevalonate kinase [Source:MGI Symbol;Acc:MGI:107624]	0.69195	0.72129	0.07787	4.88597	2.36384	1.01755
ENSMUST00000144742	2.683	0.0385616	up	5:+:30666777-30674830	ENSMUSG00000029177	5:+:30666777-30674830	5:+:30666777-30674830	ENSMUSG00000029177	12615	A0A0G2JEV0,A0A0G2JEV2,D6RCV6,D6RJ71,O35216	Cenpa	centromere protein A [Source:MGI Symbol;Acc:MGI:88375]	0.29264	0.01075	0.14328	0.69808	0.7547	0.39058
ENSMUST00000127674	2.67591	0.0353357	up	15:+:76690407-76694919	MERGE.15390	15:+:76671615-76694919	15:+:76690407-76694919	ENSMUSG00000033819	73062	Q923M0,Q8CFW6,F6TBE5	Ppp1r16a	protein phosphatase 1, regulatory (inhibitor) subunit 16A [Source:MGI Symbol;Acc:MGI:1920312]	2.76546	0.25795	0.71222	9.48399	6.9238	2.15741
ENSMUST00000168309	2.67505	0.0460679	up	9:-:66775209-66795436	MERGE.46386	9:-:66775202-66795490	9:-:66775209-66795436	ENSMUSG00000032375	208117	F8WHK7	Aph1b	aph1 homolog B, gamma secretase subunit [Source:MGI Symbol;Acc:MGI:3522097]	1.36165	0.09573	0.12034	1.32027	0.9715	3.40892
ENSMUST00000088778	2.67167	0.0209794	up	X:-:53669177-53670408	MERGE.48132	X:-:53642488-53670408	X:-:53669177-53670408	ENSMUSG00000067924	553127	Q9D1F0	Cxx1b	CAAX box 1B [Source:MGI Symbol;Acc:MGI:3576504]	8.58192	2.41688	0.61639	13.4271	21.0261	12.2581
ENSMUST00000148939	2.66857	0.000262188	up	11:-:3494382-3502134	MERGE.5596	11:-:3494375-3504821	11:-:3494382-3502134	ENSMUSG00000034570	170835	A0A075B6D7,P59644,V9GXL7,D3Z3Q0,D3Z3P9,V9GX61	Inpp5j	inositol polyphosphate 5-phosphatase J [Source:MGI Symbol;Acc:MGI:2158663]	0.59719	0.2983	0.39842	2.90557	2.1306	3.01295
ENSMUST00000135915	2.66594	0.0297911	up	2:-:25459484-25461072	MERGE.23624	2:-:25455140-25461094	2:-:25459484-25461072	ENSMUSG00000047617	227622	Q8K0Y7,A2AJ30	BC029214	cDNA sequence BC029214 [Source:MGI Symbol;Acc:MGI:2442831]	0.03089	0.56266	0.34262	1.27855	1.6464	0.75088
ENSMUST00000166393	2.6608	0.0095287	up	1:-:170874520-170885396	MERGE.2593	1:-:170873498-170885540	1:-:170874520-170885396	ENSMUSG00000026659	80915	Q924M1,F6ZTK6,E9PUU1,F6QRT3,F7BAT9,G3UW79,Q9D0T2	Dusp12	dual specificity phosphatase 12 [Source:MGI Symbol;Acc:MGI:1890614]	0.21267	0.06917	0.07094	0.48623	1.02016	0.64424
ENSMUST00000187573	2.66051	0.000186371	up	9:+:105642978-105679320	MERGE.47076	9:+:105642978-105687657	9:+:105642978-105679320	ENSMUSG00000032571	75669	B2RXR2,A0A087WQR4,Q8VD65	Pik3r4	phosphatidylinositol 3 kinase, regulatory subunit, polypeptide 4, p150 [Source:MGI Symbol;Acc:MGI:1922919]	0.92652	0.48584	0.5212	4.82807	3.53755	3.61569
ENSMUST00000166347	2.65781	0.0469441	up	3:-:89940156-89963279	MERGE.28551	3:-:89939481-89963508	3:-:89940156-89963279	ENSMUSG00000060671	54667	E9Q491,F6SPT4,E9QAL4,E9Q114,E9Q8R2,D3YXQ5,P98199,F6WT01,F6QLG1	Atp8b2	ATPase, class I, type 8B, member 2 [Source:MGI Symbol;Acc:MGI:1859660]	9.63031	0.44508	0.74174	11.175	6.75996	11.1389
ENSMUST00000122888	2.64337	0.0386272	up	2:+:59161927-59215031	MERGE.24297	2:+:59160850-59355208	2:+:59161927-59215031	ENSMUSG00000026991	227937	V9GXG7,A2AS44,V9GWY7,A2AS45,A2AS47	Pkp4	plakophilin 4 [Source:MGI Symbol;Acc:MGI:109281]	0	0.10297	0.36961	0.54908	0.53029	0.88882
ENSMUST00000146506	2.64026	0.00176232	up	2:+:91054301-91056996	MERGE.24874	2:+:91054009-91066369	2:+:91054301-91056996	ENSMUSG00000002102	19182	Q3TKC2,F6Q2E3,B7ZCF1,O88685,A2AGN7	Psmc3	proteasome (prosome, macropain) 26S subunit, ATPase 3 [Source:MGI Symbol;Acc:MGI:1098754]	0.2621	0.13924	0.20401	1.67787	1.04306	1.12059
ENSMUST00000112847	2.63741	0.0146477	up	5:-:102907950-103211334	MERGE.34579	5:-:102857305-103211334	5:-:102907950-103211334	ENSMUSG00000046709	26414	Q8BQV0,Q78GB8,Q80W82,Q80W80,Q3TQZ7,E9QN59,Q8C9D4	Mapk10	mitogen-activated protein kinase 10 [Source:MGI Symbol;Acc:MGI:1346863]	0.27309	1.61792	0.6489	6.59712	6.11309	1.8699
ENSMUST00000129755	2.63235	0.0386029	up	3:+:108355467-108361438	MERGE.29172	3:+:108284082-108361514	3:+:108355467-108361438	ENSMUSG00000068747	20661	Q6PHU5,A2AEF0	Sort1	sortilin 1 [Source:MGI Symbol;Acc:MGI:1338015]	12.24	0.93441	0.84629	9.42996	15.7233	16.9306
ENSMUST00000207278	2.62882	0.000112063	up	7:-:44879391-44892419	MERGE.39730	7:-:44876765-44892712	7:-:44879391-44892419	ENSMUSG00000002968	75613	Q8VCS6,Q8VCB2	Med25	mediator complex subunit 25 [Source:MGI Symbol;Acc:MGI:1922863]	0.24204	0.20666	0.19782	1.56284	1.29651	1.15794
ENSMUST00000125064	2.62762	0.0113914	up	11:-:98704591-98728834	MERGE.7759	11:-:98703573-98729435	11:-:98704591-98728834	ENSMUSG00000017210	23989	F6XX22,A6PW47,A6PW46	Med24	mediator complex subunit 24 [Source:MGI Symbol;Acc:MGI:1344385]	0.73473	2.09624	0.21887	4.16818	3.76449	5.58262
ENSMUST00000205432	2.62369	0.0485	up	7:+:127484606-127491506	MERGE.41706	7:+:127479592-127491711	7:+:127484606-127491506	ENSMUSG00000042423	14123	A0A0U1RPV5,Q8R089	Fbrs	fibrosin [Source:MGI Symbol;Acc:MGI:104648]	4.31589	0.18541	0.33804	4.44401	4.47521	3.41137
ENSMUST00000124077	2.61491	3.54717e-05	up	11:-:102195749-102230139	MERGE.7906	11:-:102194432-102230166	11:-:102195749-102230139	ENSMUSG00000008855	15184	A2AWS5,D6RH93,Q3UJF1,B7ZDF4,B7ZDF6,B7ZDF5,B7ZDF7,B7ZDF3	Hdac5	histone deacetylase 5 [Source:MGI Symbol;Acc:MGI:1333784]	0.24304	0.2482	0.21699	1.68839	1.32202	1.36418
ENSMUST00000109785	2.61333	0.0196747	up	11:+:6395605-6405930	MERGE.5733	11:+:6389074-6406158	11:+:6395605-6405930	ENSMUSG00000041164	52915	Q8CIE2	Zmiz2	zinc finger, MIZ-type containing 2 [Source:MGI Symbol;Acc:MGI:106374]	14.7532	1.28545	2.18958	21.385	25.6303	18.5016
ENSMUST00000165418	2.59561	0.0469415	up	16:+:33380775-33503903	MERGE.16910	16:+:33380775-33503903	16:+:33380775-33503903	ENSMUSG00000022811	22661	Q91XQ8,Q61624,Q548L0	Zfp148	zinc finger protein 148 [Source:MGI Symbol;Acc:MGI:1332234]	0.49011	0.57131	0.68871	2.85049	14.7768	1.05945
ENSMUST00000058444	2.58953	0.027226	up	7:-:19530800-19563076	MERGE.39117	7:-:19530800-19563076	7:-:19530800-19563076	ENSMUSG00000051403	232947	Q8R3Q5,Q8BKR5	Ppp1r37	protein phosphatase 1, regulatory subunit 37 [Source:MGI Symbol;Acc:MGI:2687042]	1.87855	1.21792	0.14819	6.42438	3.27431	3.77373
ENSMUST00000126925	2.58885	0.00779339	up	7:+:25620896-25624082	MERGE.39218	7:+:25619414-25625551	7:+:25620896-25624082	ENSMUSG00000057229	66349	A0A0U1RNX2,Q9D7K5,Q8CA44	Atp5sl	ATP5S-like [Source:MGI Symbol;Acc:MGI:1913599]	0.1229	0.22386	0.11479	0.78678	0.65505	1.47469
ENSMUST00000193597	2.58368	0.0397848	up	3:-:82032045-82074689	MERGE.28297	3:-:82032006-82074689	3:-:82032045-82074689	ENSMUSG00000028005	54195	Q3UTI4,Q80YP4,O54865	Gucy1b3	guanylate cyclase 1, soluble, beta 3 [Source:MGI Symbol;Acc:MGI:1860604]	0.42769	0.05962	1.37064	1.49324	2.08879	2.44672
ENSMUST00000162302	2.5779	0.0167551	up	10:+:127507225-127507992	MERGE.5480	10:+:127501686-127508823	10:+:127507225-127507992	ENSMUSG00000040287	237611	E0CXX9,Q8BZ71	Stac3	SH3 and cysteine rich domain 3 [Source:MGI Symbol;Acc:MGI:3606571]	0.04613	0.44638	0.05386	0.84009	0.713	0.57259
ENSMUST00000103020	2.56539	0.0142411	up	11:-:120007320-120047145	MERGE.8461	11:-:120007313-120047167	11:-:120007320-120047145	ENSMUSG00000025375	11302	B1AZF9,B1AZF3	Aatk	apoptosis-associated tyrosine kinase [Source:MGI Symbol;Acc:MGI:1197518]	12.6952	1.80067	2.81836	36.1703	29.5269	14.6419
ENSMUST00000103021	2.56473	0.00406115	up	11:+:119942763-120002621	MERGE.8459	11:+:119942763-120007429	11:+:119942763-120002621	ENSMUSG00000025372	108100	Q3TV50,B1AZ46	Baiap2	brain-specific angiogenesis inhibitor 1-associated protein 2 [Source:MGI Symbol;Acc:MGI:2137336]	1.49059	0.83455	0.76555	7.24613	9.75059	2.90674
ENSMUST00000146595	2.55994	0.0170092	up	7:-:24992177-25005907	MERGE.39175	7:-:24978167-25005958	7:-:24992177-25005907	ENSMUSG00000040907	232975	Q8R0B0,A0A0G2JGX4,Q8VCE0,Q6PIC6	Atp1a3	ATPase, Na+/K+ transporting, alpha 3 polypeptide [Source:MGI Symbol;Acc:MGI:88107]	1.61499	15.1891	2.0773	21.1615	22.7967	24.0263
ENSMUST00000102834	2.5566	0.0173141	up	4:-:75941239-76133882	MERGE.31159	4:-:75933432-78211961	4:-:75941239-76133882	ENSMUSG00000028399	19266	Q8BNN7,E9PVW8,G3UX60,Q5SPA9,G3UWK6,G3UY75,G3UX75,G3UYU6,E9Q7I7,B9EJA3,G3UYR6,G3UXU8	Ptprd	protein tyrosine phosphatase, receptor type, D [Source:MGI Symbol;Acc:MGI:97812]	0.08902	0.07795	0.06196	0.16249	0.65328	0.81454
ENSMUST00000152096	2.55458	0.0215064	up	11:-:65712219-65788286	MERGE.6705	11:-:65688243-65788297	11:-:65712219-65788286	ENSMUSG00000033352	26398	B1ATL6,M0QWG5,M0QWR0,M0QW52,P47809	Map2k4	mitogen-activated protein kinase kinase 4 [Source:MGI Symbol;Acc:MGI:1346869]	0.02094	0.40518	0.09777	0.62392	0.6472	0.56306
ENSMUST00000107810	2.54746	0.0408611	up	4:-:45105208-45108114	MERGE.30829	4:-:45105208-45108114	4:-:45105208-45108114	ENSMUSG00000078713	666377,68512	B1AXP6	Tomm5	translocase of outer mitochondrial membrane 5 homolog (yeast) [Source:MGI Symbol;Acc:MGI:1915762]	1.19114	0.34517	8.52113	9.65706	8.21852	8.62464
ENSMUST00000134071	2.53955	0.0108352	up	5:+:112276704-112309032	MERGE.34889	5:+:112276691-112315361	5:+:112276704-112309032	ENSMUSG00000029344	22022	A0A0G2JE92,F7BM44,Q3TQN1,D3YV96	Tpst2	protein-tyrosine sulfotransferase 2 [Source:MGI Symbol;Acc:MGI:1309516]	0.27557	0.39215	0.06033	1.65386	1.14746	0.77497
ENSMUST00000142591	2.53891	0.0148575	up	8:+:114205612-114230325	MERGE.44320	8:+:114205612-114374071	8:+:114205612-114230325	ENSMUSG00000046844	270097	D3Z434,Q80TB8	Vat1l	vesicle amine transport protein 1 homolog-like (T. californica) [Source:MGI Symbol;Acc:MGI:2142534]	0.33383	0.1382	0.2126	0.73692	1.97337	1.60098
ENSMUST00000200862	2.53847	0.000694688	up	18:+:69521501-69657950	MERGE.21624	18:+:69343356-69689079	18:+:69521501-69657950	ENSMUSG00000053477	21413	A0A0J9YUK1,E9Q8G4,Q91YV0	Tcf4	transcription factor 4 [Source:MGI Symbol;Acc:MGI:98506]	0.14199	0.15086	0.15472	0.81491	0.70631	1.15536
ENSMUST00000037097	2.52751	0.0494951	up	18:+:24709445-25133500	MERGE.20706	18:+:24709445-25137543	18:+:24709445-25133500	ENSMUSG00000034295	225288	Q6P9T5,Q76LL6	Fhod3	formin homology 2 domain containing 3 [Source:MGI Symbol;Acc:MGI:1925847]	0.29172	7.39657	2.37818	11.6648	10.1855	9.37017
ENSMUST00000141663	2.51112	0.016967	up	2:-:165022942-165034787	MERGE.26547	2:-:165000357-165034867	2:-:165022942-165034787	ENSMUSG00000039804	228869	B7ZC24,B7ZC23,Q91W39,A2A5L3	Ncoa5	nuclear receptor coactivator 5 [Source:MGI Symbol;Acc:MGI:2385165]	0.07361	0.1676	0.04297	0.48748	0.39233	0.95177
ENSMUST00000126905	2.51035	0.0467712	up	8:+:13000759-13020505	MERGE.42277	8:+:12873806-13020905	8:+:13000759-13020505	ENSMUSG00000031442	17207	E9PY12,G3UX72,E9PY13,E9Q863,E9QPM7,F7BZ65,F6UKC6,E9PXE1,D3YUF3,F6WPM5,F6VR53,G3UYM8,F6ZFQ8,E9PXE2,G3UXP9,D3YUF4,D3Z3S7	Mcf2l	mcf.2 transforming sequence-like [Source:MGI Symbol;Acc:MGI:103263]	16.2686	1.01642	1.18166	18.4527	15.4311	13.9163
ENSMUST00000133852	2.49665	0.0414399	up	X:+:151294520-151320152	MERGE.49106	X:+:151168814-151320190	X:+:151294520-151320152	ENSMUSG00000041245	279561	V9GWU7,V9GXP7	Wnk3	WNK lysine deficient protein kinase 3 [Source:MGI Symbol;Acc:MGI:2652875]	0.22237	0.35638	3.84145	4.11289	3.49578	3.96389
ENSMUST00000193777	2.49379	0.0189229	up	18:+:36967631-37187657	MERGE.21074	18:+:36930184-37841873	18:+:36967631-37187657	ENSMUSG00000103707	12937	A0A0A6YY55	Pcdha6	protocadherin alpha 6 [Source:MGI Symbol;Acc:MGI:1298367]	0.39451	0.09393	0.06322	0.94771	1.16541	0.42941
ENSMUST00000006853	2.47872	0.0180135	up	9:-:108578862-108597667	MERGE.47178	9:-:108578862-108597667	9:-:108578862-108597667	ENSMUSG00000006675	74443	A0A0A6YXH5,A0A0A6YX56	P4htm	prolyl 4-hydroxylase, transmembrane (endoplasmic reticulum) [Source:MGI Symbol;Acc:MGI:1921693]	4.81843	0.63326	0.64067	7.2597	8.09305	6.07265
ENSMUST00000177160	2.46532	0.0245805	up	11:+:69902027-69905597	MERGE.6839	11:+:69901072-69913820	11:+:69902027-69905597	ENSMUSG00000047284	216860	B7ZWP0,H9H9T3,H3BK72,H3BLC3,H3BJZ3,F6WND1	Neurl4	neuralized E3 ubiquitin protein ligase 4 [Source:MGI Symbol;Acc:MGI:1921092]	0.2021	1.08463	0.05618	1.32775	1.37464	1.27418
ENSMUST00000147614	2.46155	0.00672546	up	6:+:31430716-31474376	MERGE.36615	6:+:31219939-31516811	6:+:31430716-31474376	ENSMUSG00000025609	27418	F6UW85,O89050	Mkln1	muskelin 1, intracellular mediator containing kelch motifs [Source:MGI Symbol;Acc:MGI:1351638]	1.42853	0.28799	0.5212	2.59501	4.4414	3.35548
ENSMUST00000196711	2.45943	0.00192989	up	5:-:124407097-124425584	MERGE.35329	5:-:124368702-124426001	5:-:124407097-124425584	ENSMUSG00000038095	243272	Q8R594,A0A0G2JGI0,B2RRI2	Sbno1	sno, strawberry notch homolog 1 (Drosophila) [Source:MGI Symbol;Acc:MGI:2384298]	0.59156	1.16322	0.31394	3.34375	2.63698	4.13493
ENSMUST00000023351	2.45131	0.00610687	up	16:-:15848441-15863347	MERGE.16511	16:-:15848441-15863369	16:-:15848441-15863347	ENSMUSG00000022671	72083	Q9CQ25	Mzt2	mitotic spindle organizing protein 2 [Source:MGI Symbol;Acc:MGI:1922845]	0.36101	2.07016	0.79616	5.72606	4.8745	3.26402
ENSMUST00000147748	2.43114	0.00241748	up	7:-:126796482-126799170	MERGE.41637	7:-:126795234-126809129	7:-:126796482-126799170	ENSMUSG00000030695	11674	D3YWI1,A6ZI44,P05064,D3Z510,D3YV98	Aldoa	aldolase A, fructose-bisphosphate [Source:MGI Symbol;Acc:MGI:87994]	8.78268	3.767	8.14183	49.1512	42.2775	21.32
ENSMUST00000015645	2.41455	0.0248814	up	10:+:13966379-14151373	MERGE.3509	10:+:13965774-14151374	10:+:13966379-14151373	ENSMUSG00000015501	15273	B2RWU2,A0A087WQF9,Q3UHF7	Hivep2	human immunodeficiency virus type I enhancer binding protein 2 [Source:MGI Symbol;Acc:MGI:1338076]	14.4498	2.35922	1.60696	28.3053	25.1232	14.1285
ENSMUST00000105294	2.40809	0.0354194	up	10:-:89639669-89654471	MERGE.4814	10:-:89638721-89686285	10:-:89639669-89654471	ENSMUSG00000069539	213326	G5E8J9,Q80UY7	Scyl2	SCY1-like 2 (S. cerevisiae) [Source:MGI Symbol;Acc:MGI:1289172]	0.2593	0.78933	0.05265	1.9163	0.73909	1.21864
ENSMUST00000126742	2.40269	0.000238139	up	2:-:6623528-6722216	MERGE.23255	2:-:6539694-7509563	2:-:6623528-6722216	ENSMUSG00000002107	14007	S4R2U7,Q9Z0H4,S4R2L5,S4R1S7,S4R2J2,S4R2S7,S4R2U1,A3KGT0,A3KGT2,V9GX43,E9QA47	Celf2	CUGBP, Elav-like family member 2 [Source:MGI Symbol;Acc:MGI:1338822]	0.24677	0.27333	0.35819	1.85501	1.50717	1.25555
ENSMUST00000096365	2.40177	0.0155796	up	15:-:76516203-76522129	MERGE.15352	15:-:76516203-76522129	15:-:76516203-76522129	ENSMUSG00000048385	170729	Q99M85	Scrt1	scratch homolog 1, zinc finger protein (Drosophila) [Source:MGI Symbol;Acc:MGI:2176606]	1.75661	0.99792	7.8248	16.3562	13.0559	10.0345
ENSMUST00000118887	2.39667	0.033315	up	9:+:89211384-89227278	ENSMUSG00000066442	9:+:89210676-89377713	9:+:89211384-89227278	ENSMUSG00000066442	107885	A0A087WPE2,D3YX55,D3Z0T4,D3YTV6,F6Q785,Q9D110,B2KF83	Mthfs	5, 10-methenyltetrahydrofolate synthetase [Source:MGI Symbol;Acc:MGI:1340032]	0.06599	0.09659	0.88051	1.15495	0.60293	1.09213
ENSMUST00000119353	2.39289	0.0394764	up	8:+:70527724-70535328	MERGE.43394	8:+:70527724-70535328	8:+:70527724-70535328	ENSMUSG00000019428	14232	F6WP10,D3Z597	Fkbp8	FK506 binding protein 8 [Source:MGI Symbol;Acc:MGI:1341070]	5.78498	0.68697	1.44664	15.452	13.997	4.02808
ENSMUST00000121331	2.3927	0.0242153	up	11:+:101253753-101259056	MERGE.7854	11:+:101246028-101259549	11:+:101253753-101259056	ENSMUSG00000078656	28084	A8XY17,E9PXS9,A2A4K0,A2A4J8	Vps25	vacuolar protein sorting 25 (yeast) [Source:MGI Symbol;Acc:MGI:106354]	0.17518	0.1396	0.14317	0.58004	1.71793	0.56171
ENSMUST00000147927	2.39112	0.0120242	up	1:-:13164501-13374083	MERGE.78	1:-:13138876-13374083	1:-:13164501-13374083	ENSMUSG00000005886	17978	A6P3E3,Q61026,E9PV80,D3Z4F6	Ncoa2	nuclear receptor coactivator 2 [Source:MGI Symbol;Acc:MGI:1276533]	0.31076	0.36756	0.45706	4.85538	0.96796	1.59469
ENSMUST00000208821	2.38933	0.0020955	up	7:+:110018315-110049369	MERGE.41270	7:+:110018274-110056609	7:+:110018315-110049369	ENSMUSG00000066232	233726	Q9EPL8	Ipo7	importin 7 [Source:MGI Symbol;Acc:MGI:2152414]	1.27044	1.52778	0.88579	4.06054	5.59248	11.3607
ENSMUST00000028103	2.36989	0.0158613	up	2:+:49787688-49948849	MERGE.24147	2:+:49787688-49948849	2:+:49787688-49948849	ENSMUSG00000026765	71897	Q9D7F2	Lypd6b	LY6/PLAUR domain containing 6B [Source:MGI Symbol;Acc:MGI:1919147]	0.12108	0.39283	0.03534	0.50113	0.68403	0.76395
ENSMUST00000155204	2.36965	0.0415447	up	4:+:109840785-109925378	MERGE.31582	4:+:109676588-109963960	4:+:109840785-109925378	ENSMUSG00000010517	14084	P54731	Faf1	Fas-associated factor 1 [Source:MGI Symbol;Acc:MGI:109419]	0.23228	0.3201	0.01427	0.76912	0.65158	0.48053
ENSMUST00000183160	2.36964	0.0416864	up	10:-:80542616-80544313	MERGE.4572	10:-:80540922-80561560	10:-:80542616-80544313	ENSMUSG00000047417	66932	S4R2E9,S4R246,S4R1Q7	Rexo1	REX1, RNA exonuclease 1 homolog (S. cerevisiae) [Source:MGI Symbol;Acc:MGI:1914182]	0.11206	0.06378	0.08722	0.49472	0.21899	0.9659
ENSMUST00000140630	2.36472	0.022098	up	11:+:77969011-77974488	MERGE.7124	11:+:77930800-77979048	11:+:77969011-77974488	ENSMUSG00000000632	20370	F6SXT0,F6XNR8	Sez6	seizure related gene 6 [Source:MGI Symbol;Acc:MGI:104745]	0.11643	0.20829	0.11652	1.0648	1.06383	0.37851
ENSMUST00000182278	2.36252	0.0083465	up	17:+:74611477-74618563	MERGE.20113	17:+:74528295-75021305	17:+:74611477-74618563	ENSMUSG00000024073	12211	S4R2N7,S4R1L5,J3QP64,S4R1S3,S4R2P8,H9KUX8,S4R1R8,S4R268,S4R2J7	Birc6	baculoviral IAP repeat-containing 6 [Source:MGI Symbol;Acc:MGI:1276108]	1.7887	0.41338	0.36114	3.57739	2.83854	3.92297
ENSMUST00000054565	2.35928	0.0356141	up	12:+:86082561-86162458	MERGE.9934	12:+:86082561-86162458	12:+:86082561-86162458	ENSMUSG00000007867	76411	Q9DA69	Ift43	intraflagellar transport 43 [Source:MGI Symbol;Acc:MGI:1923661]	0.08928	0.24394	0.16678	1.28108	0.34262	1.14517
ENSMUST00000146472	2.34984	0.0224122	up	17:-:35690159-35697971	MERGE.19311	17:-:35681436-35704621	17:-:35690159-35697971	ENSMUSG00000003534	12305	E9PW79,B0V2I0,B0V2H9,G3UXE5,F7BZR8,B0V2H8,D6RII6	Ddr1	discoidin domain receptor family, member 1 [Source:MGI Symbol;Acc:MGI:99216]	0.61685	0.06106	0.17222	1.34687	1.02919	0.81838
ENSMUST00000141406	2.34242	0.0103435	up	11:-:120347087-120348469	MERGE.8474	11:-:120345690-120348542	11:-:120347087-120348469	ENSMUSG00000062825	11465	F8WGM8,G3UZ07,B1ATY1,P63260,G3UYG0	Actg1	actin, gamma, cytoplasmic 1 [Source:MGI Symbol;Acc:MGI:87906]	0.22424	0.51056	0.46751	2.93467	2.27082	1.01064
ENSMUST00000100026	2.33111	0.0423292	up	16:+:27388869-27452218	MERGE.16783	16:+:27388869-27452218	16:+:27388869-27452218	ENSMUSG00000038127	67501	F6UK66	Ccdc50	coiled-coil domain containing 50 [Source:MGI Symbol;Acc:MGI:1914751]	0.56808	0.5067	1.14872	0.95452	6.20744	7.27142
ENSMUST00000182157	2.32928	0.0442311	up	17:+:74697356-74703069	MERGE.20113	17:+:74528295-75021305	17:+:74697356-74703069	ENSMUSG00000024073	12211	S4R2N7,S4R1L5,J3QP64,S4R1S3,S4R2P8,H9KUX8,S4R1R8,S4R268,S4R2J7	Birc6	baculoviral IAP repeat-containing 6 [Source:MGI Symbol;Acc:MGI:1276108]	0.21497	0.55064	0.12549	1.34949	0.5156	2.69616
ENSMUST00000129928	2.32413	0.00103796	up	7:+:24919202-24922379	MERGE.39174	7:+:24902912-24926594	7:+:24919202-24922379	ENSMUSG00000040940	16801	A0A0U1RPH2,E9PUF7,D3YVJ9,F6ZN61	Arhgef1	Rho guanine nucleotide exchange factor (GEF) 1 [Source:MGI Symbol;Acc:MGI:1353510]	0.23154	0.62856	0.54066	2.12308	2.14537	2.04495
ENSMUST00000000033	2.29994	0.0391354	up	7:-:142650766-142657496	MERGE.42088	7:-:142650766-142666816	7:-:142650766-142657496	ENSMUSG00000048583	16002	P09535,D3Z4N4,J3QJZ9,E9QLW5	Igf2	insulin-like growth factor 2 [Source:MGI Symbol;Acc:MGI:96434]	0.26872	0.3569	3.33342	3.2419	3.47311	3.40108
ENSMUST00000113829	2.27835	0.0322238	up	16:-:95999271-96082447	MERGE.18040	16:-:95991091-96082526	16:-:95999271-96082447	ENSMUSG00000022914	93871	F6TDU4,E9Q2N1,F6X674,F6WJH7,F7D5W0,Q8BPZ1	Brwd1	bromodomain and WD repeat domain containing 1 [Source:MGI Symbol;Acc:MGI:1890651]	1.19648	0.19367	0.12968	1.25541	2.36646	1.19834
ENSMUST00000140981	2.2706	0.0198965	up	5:-:113285546-113310720	MERGE.34929	5:-:113243220-113310786	5:-:113285546-113310720	ENSMUSG00000042216	52850	B2RQR5,D3YUT7,D3Z7V4,D3Z7V5	Sgsm1	small G protein signaling modulator 1 [Source:MGI Symbol;Acc:MGI:107320]	0.52553	0.19942	0.20452	2.41684	1.37714	0.83804
ENSMUST00000186131	2.26368	0.000238116	up	14:-:30999827-31001666	MERGE.13010	14:-:30999826-31001672	14:-:30999827-31001666	ENSMUSG00000021917	69019	A0A0R4J2A1,Q9D958,F6UR10,E0CZF9	Spcs1	signal peptidase complex subunit 1 homolog (S. cerevisiae) [Source:MGI Symbol;Acc:MGI:1916269]	0.9639	1.08165	1.07715	4.8179	6.48785	3.98816
ENSMUST00000169308	2.24355	0.0280478	up	17:+:25875501-25877169	MERGE.18961	17:+:25875464-25886007	17:+:25875501-25877169	ENSMUSG00000025731	68347	Q9DCS2,G5E8X1,D3YZM4,E9Q5B2,E9Q7K5	0610011F06Rik	RIKEN cDNA 0610011F06 gene [Source:MGI Symbol;Acc:MGI:1915597]	0.99813	1.27449	0.15748	4.31733	2.91872	1.86956
ENSMUST00000144285	2.24137	0.00975428	up	17:-:24722060-24722906	MERGE.18862	17:-:24690579-24724478	17:-:24722060-24722906	ENSMUSG00000040048	68342	Q9DCS9,D3YUK4	Ndufb10	NADH dehydrogenase (ubiquinone) 1 beta subcomplex, 10 [Source:MGI Symbol;Acc:MGI:1915592]	0.77578	1.19654	0.61357	4.91654	5.97541	2.04495
ENSMUST00000110515	2.23437	0.000973151	up	5:+:148265217-148314071	MERGE.36015	5:+:147957320-148316065	5:+:148265217-148314071	ENSMUSG00000029651	77521	D3YZ59,D3YZ69,D6RI77,D3YUM9,D3YY58	Mtus2	microtubule associated tumor suppressor candidate 2 [Source:MGI Symbol;Acc:MGI:1915388]	0.2394	0.61541	0.26147	1.41493	1.68756	1.62957
ENSMUST00000085558	2.23372	0.0432976	up	5:+:147957320-148316065	MERGE.36015	5:+:147957320-148316065	5:+:147957320-148316065	ENSMUSG00000029651	77521	D3YZ59,D3YZ69,D6RI77,D3YUM9,D3YY58	Mtus2	microtubule associated tumor suppressor candidate 2 [Source:MGI Symbol;Acc:MGI:1915388]	0.58159	0.07519	0.05783	0.64192	0.4459	0.99631
ENSMUST00000186943	2.22716	0.0345608	up	9:+:105658389-105668999	MERGE.47076	9:+:105642978-105687657	9:+:105658389-105668999	ENSMUSG00000032571	75669	B2RXR2,A0A087WQR4,Q8VD65	Pik3r4	phosphatidylinositol 3 kinase, regulatory subunit, polypeptide 4, p150 [Source:MGI Symbol;Acc:MGI:1922919]	0.17973	0.02046	0.23082	0.47609	0.65138	0.42758
ENSMUST00000143592	2.21242	0.0330965	up	15:-:83866767-83936095	ENSMUSG00000022441	15:-:83866712-84065379	15:-:83866767-83936095	ENSMUSG00000022441	77627	Q6P1E8,F6RST1	Efcab6	EF-hand calcium binding domain 6 [Source:MGI Symbol;Acc:MGI:1924877]	0.34476	0.59148	0.06236	1.35594	0.64183	1.57712
ENSMUST00000141045	2.20326	0.00974098	up	6:+:31468120-31492693	MERGE.36615	6:+:31219939-31516811	6:+:31468120-31492693	ENSMUSG00000025609	27418	F6UW85,O89050	Mkln1	muskelin 1, intracellular mediator containing kelch motifs [Source:MGI Symbol;Acc:MGI:1351638]	1.9948	0.65644	0.69142	6.53635	2.65798	5.35188
ENSMUST00000110066	2.19959	0.0218514	up	12:-:100876682-100908198	MERGE.10156	12:-:100876682-100908198	12:-:100876682-100908198	ENSMUSG00000047415	238377	Q3U3P5,Q8BFQ3	Gpr68	G protein-coupled receptor 68 [Source:MGI Symbol;Acc:MGI:2441763]	1.24949	1.00207	0.18549	4.03779	2.81488	2.12299
ENSMUST00000114761	2.19897	0.0177977	up	1:+:43032060-43033605	MERGE.649	1:+:42952872-43035456	1:+:43032060-43033605	ENSMUSG00000041907	93690	Q8BS61,Q9EQQ4,Q148B5	Gpr45	G protein-coupled receptor 45 [Source:MGI Symbol;Acc:MGI:2135882]	1.61126	0.33629	0.24037	2.49963	2.06105	2.68516
ENSMUST00000130116	2.19191	0.0304334	up	5:+:14025276-14254314	MERGE.33109	5:+:14025276-14256689	5:+:14025276-14254314	ENSMUSG00000063531	20349	Q6ZQD8,P70275	Sema3e	sema domain, immunoglobulin domain (Ig), short basic domain, secreted, (semaphorin) 3E [Source:MGI Symbol;Acc:MGI:1340034]	0.57418	0.41762	0.05897	1.18827	1.11644	1.10536
ENSMUST00000007747	2.19164	0.0467145	up	17:+:56764751-56770092	MERGE.19720	17:+:56764751-56770092	17:+:56764751-56770092	ENSMUSG00000007603	224907	A4FTV5,Q91XI1	Dus3l	dihydrouridine synthase 3-like (S. cerevisiae) [Source:MGI Symbol;Acc:MGI:2147092]	3.32302	0.96456	0.27361	6.69209	4.90658	2.71003
ENSMUST00000170157	2.18795	0.0355686	up	19:-:8706882-8723369	MERGE.22164	19:-:8706882-8723369	19:-:8706882-8723369	ENSMUSG00000010095	17254	Q3U144,G3UWA6,P10852	Slc3a2	solute carrier family 3 (activators of dibasic and neutral amino acid transport), member 2 [Source:MGI Symbol;Acc:MGI:96955]	0.94457	2.22344	0.25273	6.22814	4.15336	2.11692
ENSMUST00000175650	2.18538	0.03962	up	8:+:4203375-4208042	MERGE.42174	8:+:4166567-4211257	8:+:4203375-4208042	ENSMUSG00000011832	213027	H3BLD3,H3BJ67,H3BJ57,H3BKQ3,H3BJX1,H3BL92	Evi5l	ecotropic viral integration site 5 like [Source:MGI Symbol;Acc:MGI:2442167]	5.80432	0.58493	2.16881	12.146	11.3452	5.16285
ENSMUST00000148803	2.18319	0.00268108	up	3:+:94954201-94961346	MERGE.28694	3:+:94954075-94961561	3:+:94954201-94961346	ENSMUSG00000005774	53970	D3Z0D4,D3YTK4,D3YZK7,Q9JL61,D3YVW1,Q6DI69,D6RDE5,K4DI79	Rfx5	regulatory factor X, 5 (influences HLA class II expression) [Source:MGI Symbol;Acc:MGI:1858421]	0.2842	0.13703	0.17957	1.22889	0.58451	0.93379
ENSMUST00000069098	2.17879	0.0454631	up	2:-:157015799-157079254	MERGE.26341	2:-:157010448-157079254	2:-:157015799-157079254	ENSMUSG00000055485	320706	Q8CD47,A2ACV6	Soga1	suppressor of glucose, autophagy associated 1 [Source:MGI Symbol;Acc:MGI:2444575]	0.03696	0.58498	0.1808	0.79829	0.52149	0.80274
ENSMUST00000025707	2.17162	0.0395905	up	19:-:6080762-6084943	MERGE.22007	19:-:6062821-6084944	19:-:6080762-6084943	ENSMUSG00000024792	81909	E0CXM9,E0CZD9,E0CX79,E0CXR3,Q9DB43,E0CXA3,F6SG70	Zfpl1	zinc finger like protein 1 [Source:MGI Symbol;Acc:MGI:1891017]	0.55915	0.22034	0.12554	1.7565	0.50433	1.81297
ENSMUST00000136284	2.1663	0.0290201	up	11:+:78512388-78513980	MERGE.7181	11:+:78512193-78522736	11:+:78512388-78513980	ENSMUSG00000001100	67811	Q91VA6,F6SQH7	Poldip2	polymerase (DNA-directed), delta interacting protein 2 [Source:MGI Symbol;Acc:MGI:1915061]	1.21343	0.49336	0.13493	2.58294	2.27898	1.49422
ENSMUST00000124480	2.16185	0.0408154	up	13:-:55481667-55486660	MERGE.11413	13:-:55453961-55488111	13:-:55481667-55486660	ENSMUSG00000034675	56320	Q3TRK3,Q9QXS6,F7CPL2	Dbn1	drebrin 1 [Source:MGI Symbol;Acc:MGI:1931838]	0.12076	0.10998	1.2689	0.93299	1.21001	1.37401
ENSMUST00000109912	2.16053	0.029736	up	8:+:76902288-77245007	MERGE.43522	8:+:76899442-77245012	8:+:76902288-77245007	ENSMUSG00000031618	110784	D3Z7F2,E9Q8M8,A3KN90,D3Z473,D6RIL1,D3Z7J4	Nr3c2	nuclear receptor subfamily 3, group C, member 2 [Source:MGI Symbol;Acc:MGI:99459]	0.76571	6.84314	1.0819	8.24415	8.97844	7.71604
ENSMUST00000028938	2.15573	0.0242789	up	2:-:148871722-148875576	MERGE.26050	2:-:148805983-148875692	2:-:148871722-148875576	ENSMUSG00000027447	13010	Q9EPX9,A2APX3,P21460	Cst3	cystatin C [Source:MGI Symbol;Acc:MGI:102519]	1.49653	9.96563	8.41682	24.3503	31.6992	15.0803
ENSMUST00000110633	2.13404	0.000393543	up	13:-:9686862-9720928	MERGE.10642	13:-:9684836-9765321	13:-:9686862-9720928	ENSMUSG00000021156	66505	D3Z4G1,D3YXR0,D3Z029,D3YXX1,D3YY85,D3Z500,D3Z662,D3YY86,D3Z7P1,D3Z2K4,Q8BJZ0,Q8R5C8	Zmynd11	zinc finger, MYND domain containing 11 [Source:MGI Symbol;Acc:MGI:1913755]	0.61854	0.6278	0.88748	2.43469	3.94016	3.03714
ENSMUST00000114217	2.12591	0.0128651	up	2:-:25575416-25581728	MERGE.23638	2:-:25575416-25581757	2:-:25575416-25581728	ENSMUSG00000029419	381353	A0A087WP25	Gm996	predicted gene 996 [Source:MGI Symbol;Acc:MGI:2685842]	0.50751	2.38851	2.63495	7.49169	7.38345	5.3405
ENSMUST00000146243	2.11088	0.0498016	up	2:-:121165141-121171125	MERGE.25437	2:-:121158273-121171125	2:-:121165141-121171125	ENSMUSG00000050619	99334	E9Q5B4,A2ARU5,B7ZCX1,A2ARU6	Zscan29	zinc finger SCAN domains 29 [Source:MGI Symbol;Acc:MGI:2139317]	0.83206	0.13065	0.067	0.86031	1.13162	0.69743
ENSMUST00000157043	2.10584	0.0376484	up	3:-:95995335-95995798	MERGE.28765	3:-:95988429-95996001	3:-:95995335-95995798	ENSMUSG00000015745	67220	F6VV25,F6XQM2,D3YVD1,Q9JIY0	Plekho1	pleckstrin homology domain containing, family O member 1 [Source:MGI Symbol;Acc:MGI:1914470]	0.07646	0.34817	0.1339	1.13925	0.81502	0.43498
ENSMUST00000031985	2.09227	0.000846519	up	6:-:39397804-39420462	MERGE.36704	6:-:39397804-39420462	6:-:39397804-39420462	ENSMUSG00000029922	54484	Q9QXP6,Q8C5B6,F6QJX8,E9QAG7,Q8C5V4,F6WPC3,F6S742,Q99LD7	Mkrn1	makorin, ring finger protein, 1 [Source:MGI Symbol;Acc:MGI:1859353]	3.07127	2.5292	2.14299	7.15581	13.9769	13.6285
ENSMUST00000107691	2.0865	0.0447824	up	3:-:84160440-84259812	MERGE.28310	3:-:84160439-84305446	3:-:84160440-84259812	ENSMUSG00000027993	80890	D3YTN5,D3YZJ0,Q3UHH4,D3YY69,D3YY12,E9QKC6,Q9ESN6	Trim2	tripartite motif-containing 2 [Source:MGI Symbol;Acc:MGI:1933163]	0.34281	0.04242	0.20664	0.7958	0.84999	0.35652
ENSMUST00000027886	2.08132	0.0340555	up	1:-:156806760-156939543	MERGE.2341	1:-:156804166-156939626	1:-:156806760-156939543	ENSMUSG00000026594	78255	A0A087WQA4	Ralgps2	Ral GEF with PH domain and SH3 binding motif 2 [Source:MGI Symbol;Acc:MGI:1925505]	3.91291	0.50569	0.54913	4.38008	3.96561	4.83124
ENSMUST00000125918	2.07945	0.0197171	up	11:+:115788954-115791978	MERGE.8296	11:+:115765433-115799366	11:+:115788954-115791978	ENSMUSG00000020747	71947	B1AT97,B1AT98,B1ATA0,B1AT96,Q7TSH8	2310067B10Rik,Tmem94	transmembrane protein 94 [Source:MGI Symbol;Acc:MGI:1919197]	2.7123	1.73685	0.50379	6.73571	7.70444	3.69822
ENSMUST00000176316	2.0791	0.0211613	up	3:+:88629442-88632976	MERGE.28464	3:+:88607158-88650768	3:+:88629442-88632976	ENSMUSG00000028059	16800	H3BKH9,H3BJ40,H3BJ59,H3BL15,H3BJM4,H3BLF9,H3BJX8,H3BJU7,H3BJ45,H3BLJ1,H3BJ48,H3BIX8	Arhgef2	rho/rac guanine nucleotide exchange factor (GEF) 2 [Source:MGI Symbol;Acc:MGI:103264]	0.32879	0.10208	0.06979	0.59382	0.76467	0.58743
ENSMUST00000093107	2.07737	0.0490015	up	11:+:54100924-54131652	ENSMUSG00000018906	11:+:54100095-54131665	11:+:54100924-54131652	ENSMUSG00000018906	18452	Q5SX75,D6RCG8,B0QZH3,Q5SX76,F6ULE1,B0QZH1,B0QZH0,B0QZH2	P4ha2	procollagen-proline, 2-oxoglutarate 4-dioxygenase (proline 4-hydroxylase), alpha II polypeptide [Source:MGI Symbol;Acc:MGI:894286]	0.9601	0.0905	0.09996	0.99895	0.88654	0.92353
ENSMUST00000093114	2.0747	0.00428554	up	11:+:53457279-53467302	ENSMUSG00000018387	11:+:53457205-53467766	11:+:53457279-53467302	ENSMUSG00000018387	71774	D3Z3D5	Shroom1	shroom family member 1 [Source:MGI Symbol;Acc:MGI:1919024]	0.13906	0.35483	0.33031	0.7145	1.43633	1.10113
ENSMUST00000036161	2.07376	0.000236892	up	16:-:17280351-17406314	MERGE.16550	16:-:17280351-17406314	16:-:17280351-17406314	ENSMUSG00000041720	224020	E9Q3L2,F6Y9T6,F6WIX7,F6XSW4,D6RJ66	Pi4ka	phosphatidylinositol 4-kinase, catalytic, alpha polypeptide [Source:MGI Symbol;Acc:MGI:2448506]	7.00015	10.5536	11.5244	45.6261	43.7782	32.7539
ENSMUST00000124078	2.06761	0.0455533	up	6:-:113416789-113419319	MERGE.38023	6:-:113415319-113419340	6:-:113416789-113419319	ENSMUSG00000051169	101122	F6WLR1,D3YVC8,B7ZMQ0,F6UDW0	Rpusd3	RNA pseudouridylate synthase domain containing 3 [Source:MGI Symbol;Acc:MGI:2141440]	0.17697	0.04029	0.30992	0.80083	0.71684	0.3478
ENSMUST00000118246	2.0672	0.00232558	up	16:-:90960492-91011061	MERGE.17893	16:-:90936092-91011308	16:-:90960492-91011061	ENSMUSG00000022973	104015	F7BQW7,F6XIX0,D3Z1M7,E9Q7S0,D3Z656,F7CD11,F6VSS8	Synj1	synaptojanin 1 [Source:MGI Symbol;Acc:MGI:1354961]	0.18163	0.12061	0.11781	0.51787	0.80132	0.48011
ENSMUST00000019183	2.06628	0.0292444	up	9:+:108569886-108572774	MERGE.47176	9:+:108569886-108572774	9:+:108569886-108572774	ENSMUSG00000019039	67789	A0A0A6YW92,A0A0A6YXN1	Dalrd3	DALR anticodon binding domain containing 3 [Source:MGI Symbol;Acc:MGI:1915039]	4.55748	0.58651	1.53614	9.21189	6.64929	5.00111
ENSMUST00000003777	2.06611	0.00157962	up	19:-:8774529-8783999	MERGE.22174	19:-:8772522-8786417	19:-:8774529-8783999	ENSMUSG00000003680	225895,67706	A0A087WQC4,H3BJR2,K3W4L1,H3BK01	Taf6l	TAF6-like RNA polymerase II, p300/CBP-associated factor (PCAF)-associated factor [Source:MGI Symbol;Acc:MGI:2444957]	0.26656	0.32875	0.66566	1.65085	1.79958	1.37096
ENSMUST00000025706	2.0661	0.00424836	up	4:+:152115934-152120119	MERGE.32828	4:+:152115934-152120119	4:+:152115934-152120119	ENSMUSG00000024793	85030	Q99MM1,B1AWN9,Q8VD70	Tnfrsf25	tumor necrosis factor receptor superfamily, member 25 [Source:MGI Symbol;Acc:MGI:1934667]	0.26661	0.34146	0.3891	0.82763	2.00717	1.49093
ENSMUST00000151735	2.05577	0.00288537	up	1:-:37801463-37855347	MERGE.530	1:-:37754572-37866429	1:-:37801463-37855347	ENSMUSG00000060771	211484	Q3TDR6,Q3TR21,D6RIK6	Tsga10	testis specific 10 [Source:MGI Symbol;Acc:MGI:2685063]	0.17919	0.43937	0.51497	1.76477	1.25625	1.23328
ENSMUST00000044332	2.05388	0.000955411	up	15:-:86139129-86186141	MERGE.15786	15:-:86139128-86186341	15:-:86139129-86186141	ENSMUSG00000035891	223753	D3Z254,Q8K4Q7	Cerk	ceramide kinase [Source:MGI Symbol;Acc:MGI:2386052]	2.6036	3.29875	1.57353	11.87	11.7936	7.53119
ENSMUST00000093209	2.05138	0.0110681	up	11:+:32283511-32284465	MERGE.6083	11:+:32283511-32297298	11:+:32283511-32284465	ENSMUSG00000069919	15122	Q91VB8	Hba-a1	hemoglobin alpha, adult chain 1 [Source:MGI Symbol;Acc:MGI:96015]	1.68284	3.13287	9.38463	14.5533	14.1398	17.0383
ENSMUST00000125935	2.03698	0.022774	up	7:+:30297117-30299156	MERGE.39438	7:+:30291728-30308389	7:+:30297117-30299156	ENSMUSG00000013921	76686	D3YXY6,B9EHT4,D3Z2W8,D3Z115	Clip3	CAP-GLY domain containing linker protein 3 [Source:MGI Symbol;Acc:MGI:1923936]	0.53227	0.58264	0.28682	2.32731	2.92417	0.93172
ENSMUST00000030739	2.03353	0.0044239	up	4:-:131923429-132072097	MERGE.32153	4:-:131923413-132075321	4:-:131923429-132072097	ENSMUSG00000028906	269587	A0A068WAZ7,A2A838,A2A841,F7BUB8,A2A842,A2A839,F6S4K9,A2AD32,F7CR30	Epb41	erythrocyte membrane protein band 4.1 [Source:MGI Symbol;Acc:MGI:95401]	0.88114	0.33597	0.4307	2.55233	1.38642	2.52496
ENSMUST00000148509	2.03125	0.014181	up	3:+:108384857-108386704	MERGE.29178	3:+:108383839-108388231	3:+:108384857-108386704	ENSMUSG00000068744	56742	Q8BT86,A2AEF3,Q9D0P7,A2AEE4	Psrc1	proline/serine-rich coiled-coil 1 [Source:MGI Symbol;Acc:MGI:1913099]	0.20631	0.46974	0.09264	1.17361	0.65977	0.88646
ENSMUST00000029846	2.03121	0.000399919	up	3:-:145646976-145649981	ENSMUSG00000028195	3:-:145646976-145649981	3:-:145646976-145649981	ENSMUSG00000028195	16007	P18406,Q3TX21	Cyr61	cysteine rich protein 61 [Source:MGI Symbol;Acc:MGI:88613]	0.56891	0.39796	0.39213	2.15612	1.63665	1.73704
ENSMUST00000027449	2.02042	0.0207896	up	1:-:86666291-86670571	ENSMUSG00000026241	1:-:86666291-86670571	1:-:86666291-86670571	ENSMUSG00000026241	18159	Q61839,Q544K5	Nppc	natriuretic peptide type C [Source:MGI Symbol;Acc:MGI:97369]	0.57109	0.22679	0.23259	1.86166	1.65639	0.71436
ENSMUST00000202538	2.01843	0.0301979	up	5:+:118747319-118763916	MERGE.35111	5:+:118560679-118765438	5:+:118747319-118763916	ENSMUSG00000018076	76199	E9QLJ3	Med13l	mediator complex subunit 13-like [Source:MGI Symbol;Acc:MGI:2670178]	0.50765	2.18603	3.015	9.647	3.52913	7.10025
ENSMUST00000109150	2.01839	0.0157538	up	15:+:98632220-98644530	MERGE.16039	15:+:98632220-98644530	15:+:98632220-98644530	ENSMUSG00000003352	12297	P54285,D3Z3Z3	Cacnb3	calcium channel, voltage-dependent, beta 3 subunit [Source:MGI Symbol;Acc:MGI:103307]	5.00688	3.1863	5.86987	24.05	33.6086	8.24031
ENSMUST00000160777	2.01518	0.031062	up	1:+:5588493-5606131	ENSMUSG00000025905	1:+:5588466-5606131	1:+:5588493-5606131	ENSMUSG00000025905	18387	Q3UVW8,P33534,Q14AL5	Oprk1	opioid receptor, kappa 1 [Source:MGI Symbol;Acc:MGI:97439]	0.16281	0.89641	0.09677	0.98344	0.96873	0.97064
ENSMUST00000130547	2.01459	0.0364293	up	17:+:31442932-31460191	ENSMUSG00000041119	17:+:31386234-31476310	17:+:31442932-31460191	ENSMUSG00000041119	18585	D3YTQ4,D6RGP8,F7APE3,F6ZAU1,D6RH57,D6RFN9,D6REE8,D3Z408	Pde9a	phosphodiesterase 9A [Source:MGI Symbol;Acc:MGI:1277179]	0.05164	0.13717	0.5225	0.66493	0.71557	0.49852
ENSMUST00000058210	2.00698	0.0442502	up	6:-:137477245-137649285	MERGE.38635	6:-:137477245-137654876	6:-:137477245-137649285	ENSMUSG00000015766	13860	Q3UGL1,D3YXC3,D3Z5I5,Q08509,D3Z7F4	Eps8	epidermal growth factor receptor pathway substrate 8 [Source:MGI Symbol;Acc:MGI:104684]	0.56059	0.62438	4.88575	5.07698	4.78375	4.77364
ENSMUST00000023268	2.00668	0.00114116	up	15:-:74669083-74672568	MERGE.15230	15:-:74669083-74675293	15:-:74669083-74672568	ENSMUSG00000022602	11838	Q9D1X0,Q9WV31	Arc	activity regulated cytoskeletal-associated protein [Source:MGI Symbol;Acc:MGI:88067]	13.549	9.51974	14.1423	51.713	72.7932	34.8378
ENSMUST00000193083	2.0052	0.0085426	up	1:-:36530188-36536521	MERGE.496	1:-:36530188-36547445	1:-:36530188-36536521	ENSMUSG00000067653	109346,78321	B7ZNT7,Q9D2X0,Q14A32,Q812A3	Ankrd23	ankyrin repeat domain 23 [Source:MGI Symbol;Acc:MGI:1925571]	0.10332	0.20065	0.20578	1.10013	0.50533	0.49036
ENSMUST00000113309	2.00498	0.0168262	up	1:+:86154798-86276697	MERGE.1334	1:+:86064387-86278284	1:+:86154798-86276697	ENSMUSG00000062590	78795	F7B303,F6QPP0,F7AY77	Armc9	armadillo repeat containing 9 [Source:MGI Symbol;Acc:MGI:1926045]	0.84084	0.34567	0.17271	1.67138	2.0084	1.03484
ENSMUST00000041357	2.00283	0.0448051	up	17:-:56119680-56121946	MERGE.19685	17:-:56119680-56121946	17:-:56119680-56121946	ENSMUSG00000037095	76905	Q91XL1	Lrg1	leucine-rich alpha-2-glycoprotein 1 [Source:MGI Symbol;Acc:MGI:1924155]	0.24584	0.12827	0.31095	1.79765	0.92813	0.40263
ENSMUST00000126179	1.99944	0.0233367	up	3:+:109340683-109563541	ENSMUSG00000033721	3:+:109340653-109685698	3:+:109340683-109563541	ENSMUSG00000033721	57257	Q9R0C8,A2CFF5	Vav3	vav 3 oncogene [Source:MGI Symbol;Acc:MGI:1888518]	0.3578	0.09198	0.18866	0.43951	1.20573	0.79393
ENSMUST00000037218	1.99665	0.0279368	up	11:+:5058128-5060385	MERGE.5677	11:+:5058128-5060385	11:+:5058128-5060385	ENSMUSG00000034209	75668	Q3KNN1,Q8K5A4	Rasl10a	RAS-like, family 10, member A [Source:MGI Symbol;Acc:MGI:1922918]	1.83272	1.14965	0.52402	6.57763	5.83426	1.9731
ENSMUST00000163200	1.9946	0.0258836	up	9:-:58196298-58201715	MERGE.46147	9:-:58196298-58204319	9:-:58196298-58201715	ENSMUSG00000051243	320563	Q5RKR3,E9Q9N7	Islr2	immunoglobulin superfamily containing leucine-rich repeat 2 [Source:MGI Symbol;Acc:MGI:2444277]	0.4801	3.07293	1.03482	7.36299	4.46275	3.13936
ENSMUST00000152447	1.98656	0.0304882	up	6:-:56882951-56923819	MERGE.37046	6:-:56882400-56923932	6:-:56882951-56923819	ENSMUSG00000029780	107569	A0A0N4SVS9,S4R2D9	Nt5c3	5'-nucleotidase, cytosolic III [Source:MGI Symbol;Acc:MGI:1927186]	0.22049	0.85638	1.10542	4.36616	1.54845	1.79772
ENSMUST00000135416	1.98195	0.0121216	up	2:+:121867130-121906206	MERGE.25464	2:+:121866970-121936220	2:+:121867130-121906206	ENSMUSG00000060227	319996	E9PZJ6,A2AR60	Casc4	cancer susceptibility candidate 4 [Source:MGI Symbol;Acc:MGI:2443129]	0.71581	1.69768	0.92278	6.18877	5.15041	2.14411
ENSMUST00000128993	1.97469	0.0255323	up	7:-:141190926-141193994	MERGE.41905	7:-:141086357-141194005	7:-:141190926-141193994	ENSMUSG00000025499	15461	C0H5X4	Hras	Harvey rat sarcoma virus oncogene [Source:MGI Symbol;Acc:MGI:96224]	0.14619	0.2034	0.49306	1.08463	1.53232	0.50404
ENSMUST00000066208	1.97457	0.0422379	up	18:-:56526744-56562309	MERGE.21332	18:-:56502553-56572951	18:-:56526744-56562309	ENSMUSG00000053644	110695	E9Q1H3,E9Q1G1,G3UYR8,G3UY72	Aldh7a1	aldehyde dehydrogenase family 7, member A1 [Source:MGI Symbol;Acc:MGI:108186]	1.77144	9.81158	1.03832	10.9411	11.954	9.19159
ENSMUST00000146516	1.97182	0.0260274	up	10:+:80151154-80154472	MERGE.4533	10:+:80148272-80158368	10:+:80151154-80154472	ENSMUSG00000035621	59090	D3YZI7,D3Z1J8,D3Z7H2,D3YYX7	Midn	midnolin [Source:MGI Symbol;Acc:MGI:1890222]	0.21546	0.62263	0.09675	1.44512	0.75967	0.78859
ENSMUST00000055884	1.97168	0.00662121	up	1:-:121509842-121528465	MERGE.1724	1:-:121509842-121528465	1:-:121509842-121528465	ENSMUSG00000050534	15564	G3X9C6	Htr5b	5-hydroxytryptamine (serotonin) receptor 5B [Source:MGI Symbol;Acc:MGI:96284]	0.35044	0.17098	0.1336	0.99461	0.88434	0.59182
ENSMUST00000154626	1.96911	0.0146823	up	7:+:105737123-105741475	MERGE.41221	7:+:105736592-105742925	7:+:105737123-105741475	ENSMUSG00000030890	16202	D3YZA5,O55222,F6Q5Z1	Ilk	integrin linked kinase [Source:MGI Symbol;Acc:MGI:1195267]	1.10899	1.01355	2.24305	2.56872	7.45914	7.5774
ENSMUST00000111627	1.96541	0.0403302	up	9:+:120149742-120176091	MERGE.47500	9:+:120149742-120280927	9:+:120149742-120176091	ENSMUSG00000032517	17433	Q9D2P8	Mobp	myelin-associated oligodendrocytic basic protein [Source:MGI Symbol;Acc:MGI:108511]	3.52122	0.40283	1.89938	6.47269	4.41128	5.66873
ENSMUST00000105364	1.96124	0.016813	up	10:+:80249121-80256793	MERGE.4542	10:+:80249121-80256794	10:+:80249121-80256793	ENSMUSG00000020153	75406	Q9DC70	Ndufs7	NADH dehydrogenase (ubiquinone) Fe-S protein 7 [Source:MGI Symbol;Acc:MGI:1922656]	5.26526	2.90088	1.59436	19.4077	12.1256	6.40737
ENSMUST00000117138	1.96013	0.00469519	up	12:-:85272409-85280306	MERGE.9922	12:-:85272398-85288438	12:-:85272409-85280306	ENSMUSG00000008822	66204	Q4VAF0,P56376,E9QJT5,Q8BMV3	Acyp1	acylphosphatase 1, erythrocyte (common) type [Source:MGI Symbol;Acc:MGI:1913454]	0.37657	0.23578	0.28578	1.62096	0.94331	1.07116
ENSMUST00000174017	1.95602	0.0286567	up	11:-:106266891-106267528	MERGE.8052	11:-:106263179-106272972	11:-:106266891-106267528	ENSMUSG00000078619	83796	Q3TXH6,G3UXC0	Smarcd2	SWI/SNF related, matrix associated, actin dependent regulator of chromatin, subfamily d, member 2 [Source:MGI Symbol;Acc:MGI:1933621]	0.14267	0.22738	0.13326	0.37792	0.69957	1.0035
ENSMUST00000170476	1.95241	0.0410934	up	2:+:30996042-31023582	MERGE.23828	2:+:30982279-31023586	2:+:30996042-31023582	ENSMUSG00000026854	74270	Q9CVR9,F6QWP5,A2AQ34,Q8C9A6,B0R093,A2AQ35,Q8C6M1	Usp20	ubiquitin specific peptidase 20 [Source:MGI Symbol;Acc:MGI:1921520]	0.27566	0.77663	1.87581	2.11445	5.63061	1.99311
ENSMUST00000113553	1.95076	0.0348205	up	1:+:75521552-75536932	MERGE.1197	1:+:75521529-75537335	1:+:75521552-75536932	ENSMUSG00000026213	71728	Q3TAA7	Stk11ip	serine/threonine kinase 11 interacting protein [Source:MGI Symbol;Acc:MGI:1918978]	0.9497	0.1745	1.23329	2.16262	2.01403	2.72644
ENSMUST00000169377	1.94425	0.0120404	up	15:-:102499025-102517064	MERGE.16213	15:-:102497649-102517064	15:-:102499025-102517064	ENSMUSG00000023050	26404	E9QA89,E9PUZ1,E9PZU4,Q60700	Map3k12	mitogen-activated protein kinase kinase kinase 12 [Source:MGI Symbol;Acc:MGI:1346881]	8.03708	2.11058	1.73086	11.2037	12.9893	12.4174
ENSMUST00000203012	1.94341	0.00177129	up	6:+:140544018-140597110	MERGE.38650	6:+:140424054-140597110	6:+:140544018-140597110	ENSMUSG00000030231	109135	A0A0N4SWD7,E9Q6H8	Plekha5	pleckstrin homology domain containing, family A member 5 [Source:MGI Symbol;Acc:MGI:1923802]	0.50243	0.47665	1.14233	2.83112	2.16109	2.51646
ENSMUST00000021674	1.94152	0.000248055	up	12:+:85473890-85477273	MERGE.9930	12:+:85473890-85477273	12:+:85473890-85477273	ENSMUSG00000021250	14281	Q6TDG4,P01101	Fos	FBJ osteosarcoma oncogene [Source:MGI Symbol;Acc:MGI:95574]	2.73102	3.30336	2.652	9.36174	14.8778	10.281
ENSMUST00000025667	1.93999	0.00187948	up	19:-:7425901-7483281	MERGE.22153	19:-:7408155-7483289	19:-:7425901-7483281	ENSMUSG00000024758	20168	Q8C6L4,Q9ES97	Rtn3	reticulon 3 [Source:MGI Symbol;Acc:MGI:1339970]	26.9033	11.6509	28.0947	91.1626	93.0749	65.9149
ENSMUST00000064921	1.93922	0.0104501	up	7:+:122289309-122634402	MERGE.41541	7:+:122288751-122634402	7:+:122289309-122634402	ENSMUSG00000052889	18751	Q80ZQ8,P68404	Prkcb	protein kinase C, beta [Source:MGI Symbol;Acc:MGI:97596]	11.8256	8.07749	3.05832	33.7447	17.6018	30.5775
ENSMUST00000135931	1.92927	0.0150397	up	8:-:70224610-70234449	MERGE.43361	8:-:70220172-70234466	8:-:70224610-70234449	ENSMUSG00000002343	76813	D3Z3J0	Armc6	armadillo repeat containing 6 [Source:MGI Symbol;Acc:MGI:1924063]	0.58722	0.22284	0.78844	2.12805	2.28475	1.1642
ENSMUST00000191527	1.91525	0.0311851	up	1:-:73925417-73928217	MERGE.1140	1:-:73910231-74124449	1:-:73925417-73928217	ENSMUSG00000055322	21961	Q8C6V6,E9Q0S6	Tns1	tensin 1 [Source:MGI Symbol;Acc:MGI:104552]	0.126	0.28688	0.31873	0.81124	1.47742	0.52132
ENSMUST00000024978	1.91291	0.0212067	up	17:+:24896500-24897522	MERGE.18875	17:+:24895116-24897522	17:+:24896500-24897522	ENSMUSG00000073435	79059	Q9CWA5,Q9WV85	Nme3	NME/NM23 nucleoside diphosphate kinase 3 [Source:MGI Symbol;Acc:MGI:1930182]	1.74196	0.30848	1.01689	3.80258	3.07415	2.70277
ENSMUST00000201908	1.90231	0.0236548	up	5:-:73322213-73338948	MERGE.34196	5:-:73322199-73341028	5:-:73322213-73338948	ENSMUSG00000029153	433904	A0A0J9YUI7,Q9D8W7	Ociad2	OCIA domain containing 2 [Source:MGI Symbol;Acc:MGI:1916377]	1.23957	1.56352	0.90367	2.70418	11.2282	3.08806
ENSMUST00000107236	1.90127	0.0239892	up	3:-:95058530-95106875	MERGE.28704	3:-:95058530-95106930	3:-:95058530-95106875	ENSMUSG00000028126	18720	D3YUY3,F8WI18	Pip5k1a	phosphatidylinositol-4-phosphate 5-kinase, type 1 alpha [Source:MGI Symbol;Acc:MGI:107929]	1.0098	0.49641	1.02267	6.59865	1.53308	2.64691
ENSMUST00000064272	1.89916	0.00410057	up	1:+:171270328-171276895	MERGE.2610	1:+:171270328-171276896	1:+:171270328-171276895	ENSMUSG00000052423	57370	A0A0A6YXE7,D3YUU0,Q91YY2,D3YVA5	B4galt3	UDP-Gal:betaGlcNAc beta 1,4-galactosyltransferase, polypeptide 3 [Source:MGI Symbol;Acc:MGI:1928767]	1.19134	0.5283	1.60117	3.98297	3.69902	3.58941
ENSMUST00000054835	1.89902	0.0276397	up	13:+:108158738-108194985	MERGE.12337	13:+:108158731-108195364	13:+:108158738-108194985	ENSMUSG00000021694	71991	Q8C1K2,D6RET0,Q8CFD5,D6RIM0,F6QPY9,F6QML7,D3YU16	Ercc8	excision repaiross-complementing rodent repair deficiency, complementation group 8 [Source:MGI Symbol;Acc:MGI:1919241]	0.41956	0.50749	2.42627	3.71188	2.09642	3.27521
ENSMUST00000192844	1.89003	0.00523579	up	2:-:11479900-11502075	MERGE.23276	2:-:11471433-11554336	2:-:11479900-11502075	ENSMUSG00000026773	170768	A2AUP3,A7UAK5,A2AUP1,A7UAK8,A2AUP5,Q7TS91,A7UAK4,V9GWY6,A2AUP4	Pfkfb3	6-phosphofructo-2-kinase/fructose-2,6-biphosphatase 3 [Source:MGI Symbol;Acc:MGI:2181202]	1.12583	0.36722	0.64984	2.10128	2.35975	2.82629
ENSMUST00000106243	1.88981	0.017304	up	4:+:123282825-123298925	MERGE.31856	4:+:123262351-123298925	4:+:123282825-123298925	ENSMUSG00000011257	230721	Q3UX16,A3KFU5,Q91YZ8,Q6PHQ9,A3KFU8,V9GXG3	Pabpc4	poly(A) binding protein, cytoplasmic 4 [Source:MGI Symbol;Acc:MGI:2385206]	0.08007	0.23801	0.44665	0.55972	0.78714	0.88805
ENSMUST00000038169	1.88697	0.0351399	up	10:-:75859353-75860250	MERGE.4384	10:-:75859353-75860250	10:-:75859353-75860250	ENSMUSG00000033307	17319	P34884,Q545F0	Mif	macrophage migration inhibitory factor [Source:MGI Symbol;Acc:MGI:96982]	32.9736	9.46976	9.88686	87.6211	75.4897	24.831
ENSMUST00000174514	1.88138	0.0326767	up	19:+:4097401-4098465	MERGE.21832	19:+:4097182-4099019	19:+:4097401-4098465	ENSMUSG00000024856	52004	Q9CPY4,G3UYI1,G3UX88	Cdk2ap2	CDK2-associated protein 2 [Source:MGI Symbol;Acc:MGI:1098779]	0.53783	0.07065	0.26567	0.91327	0.83792	0.83449
ENSMUST00000204040	1.87251	0.0424836	up	6:+:146642591-146650732	MERGE.38780	6:+:146642547-146650732	6:+:146642591-146650732	ENSMUSG00000030291	108098	B2KG29,Q9CQ39	Med21	mediator complex subunit 21 [Source:MGI Symbol;Acc:MGI:1347064]	0.28877	0.45519	0.12967	0.66197	1.87061	0.75824
ENSMUST00000177068	1.86728	0.0233805	up	8:-:106883863-106893593	MERGE.44156	8:-:106825968-106893601	8:-:106883863-106893593	ENSMUSG00000046691	214987	H3BL81,H3BJ60	Chtf8	CTF8, chromosome transmission fidelity factor 8 [Source:MGI Symbol;Acc:MGI:2443370]	1.59117	1.84904	8.50586	10.136	12.4819	10.3685
ENSMUST00000136179	1.86426	0.0348819	up	1:-:43771730-43827016	MERGE.672	1:-:43746966-43827800	1:-:43771730-43827016	ENSMUSG00000057363	67883	A0A0J9YUC7,D3Z411,G5E8H4,D3YUF9,Q91XL3,D6RIQ1	Uxs1	UDP-glucuronate decarboxylase 1 [Source:MGI Symbol;Acc:MGI:1915133]	0.74137	0.28133	0.32459	2.52301	0.74088	1.90117
ENSMUST00000129106	1.85899	0.00042421	up	X:-:73656251-73657831	MERGE.48270	X:-:73655994-73660117	X:-:73656251-73657831	ENSMUSG00000002012	93843	Q3UYI0,A2ALM3,Q9QYK9	Pnck	pregnancy upregulated non-ubiquitously expressed CaM kinase [Source:MGI Symbol;Acc:MGI:1347357]	2.97134	2.09312	1.95497	7.41072	8.59208	9.25443
ENSMUST00000207875	1.85693	0.038339	up	7:+:100706720-100839182	MERGE.40785	7:+:100706635-100841656	7:+:100706720-100839182	ENSMUSG00000029461	319604	Q8BGZ2,Q68FE1	Fam168a	family with sequence similarity 168, member A [Source:MGI Symbol;Acc:MGI:2442372]	1.36794	1.27906	0.75694	2.63003	11.0828	2.2506
ENSMUST00000001304	1.85534	0.0021323	up	12:-:111669355-111672338	MERGE.10387	12:-:111661509-111672338	12:-:111669355-111672338	ENSMUSG00000001270	12709	Q04447	Ckb	creatine kinase, brain [Source:MGI Symbol;Acc:MGI:88407]	84.6532	56.8889	72.7078	296.962	377.019	166.614
ENSMUST00000177121	1.84823	0.0389915	up	5:+:112375335-112378401	MERGE.34895	5:+:112343083-112378414	5:+:112375335-112378401	ENSMUSG00000042328	192232	Q6P568,Q99KG7,Q541V2	Hps4	Hermansky-Pudlak syndrome 4 [Source:MGI Symbol;Acc:MGI:2177742]	0.14567	0.1382	0.08504	0.80392	0.41409	0.30136
ENSMUST00000060427	1.83955	0.0214385	up	8:-:84661331-84662852	MERGE.43668	8:-:84661331-84662852	8:-:84661331-84662852	ENSMUSG00000053560	15936	Q3T9S0,P17950	Ier2	immediate early response 2 [Source:MGI Symbol;Acc:MGI:104815]	0.76378	0.33124	0.59449	2.7799	2.54909	0.98754
ENSMUST00000134103	1.83936	0.00617764	up	2:-:91933236-91933932	MERGE.24927	2:-:91932824-91975864	2:-:91933236-91933932	ENSMUSG00000040479	104418	A2AHK0,D6RIP2,Q80UP3,D6RHK9,D6RDR3,A2AHJ7	Dgkz	diacylglycerol kinase zeta [Source:MGI Symbol;Acc:MGI:1278339]	0.25948	0.22975	0.20197	0.76372	0.86052	0.89467
ENSMUST00000179412	1.83717	0.0441016	up	5:-:137208813-137212389	ENSMUSG00000094840	5:-:137208813-137212389	5:-:137208813-137212389	ENSMUSG00000094840	619309	A0A0G2JF53,Q3U5A2	Muc3a	mucin 3A, cell surface associated [Source:MGI Symbol;Acc:MGI:3588263]	0.19129	0.88781	0.73013	0.95008	1.57635	3.39412
ENSMUST00000017544	1.83668	0.0286956	up	11:-:98036623-98053462	MERGE.7735	11:-:98036623-98053462	11:-:98036623-98053462	ENSMUSG00000017400	217154	F6V5E7,Q8R1B0	Stac2	SH3 and cysteine rich domain 2 [Source:MGI Symbol;Acc:MGI:2144518]	7.53199	1.33268	4.8207	9.44009	15.0855	16.2014
ENSMUST00000097453	1.83185	0.0123376	up	1:+:179960472-180163156	MERGE.2784	1:+:179960472-180165603	1:+:179960472-180163156	ENSMUSG00000026490	226751	H7BX44,F6S5Z6,F6Q5A5,D3YYN8,F6W0C2,E9PVY0,F6YZJ7	Cdc42bpa	CDC42 binding protein kinase alpha [Source:MGI Symbol;Acc:MGI:2441841]	0.47272	0.3572	0.13497	1.30552	0.69974	1.15517
ENSMUST00000172945	1.8312	0.0303578	up	17:+:34631404-34632397	MERGE.19243	17:+:34629403-34635138	17:+:34631404-34632397	ENSMUSG00000015476	260297	O35449,A2CG20	Prrt1	proline-rich transmembrane protein 1 [Source:MGI Symbol;Acc:MGI:1932118]	3.89918	1.92838	3.11578	13.105	19.0274	4.42994
ENSMUST00000176857	1.82847	0.00879863	up	17:-:25841337-25843137	MERGE.18957	17:-:25830636-25861501	17:-:25841337-25843137	ENSMUSG00000025733	214952	H3BKL2,Q8JZN7,H3BL14	Rhot2	ras homolog gene family, member T2 [Source:MGI Symbol;Acc:MGI:2384892]	0.49243	0.30929	0.2379	1.70549	0.88692	1.1241
ENSMUST00000038730	1.82559	0.00498835	up	16:+:23429133-23433960	ENSMUSG00000033383	16:+:23429133-23433960	16:+:23429133-23433960	ENSMUSG00000033383	239766	A7UHA0,Q8C8C1,B2RSL5	Rtp1	receptor transporter protein 1 [Source:MGI Symbol;Acc:MGI:2685450]	0.16855	0.10099	0.18643	0.64623	0.35934	0.60103
ENSMUST00000126247	1.81985	0.0163714	up	5:+:122403414-122404781	MERGE.35205	5:+:122391878-122414184	5:+:122403414-122404781	ENSMUSG00000029465	56378	D3Z2F8,Q9JM76,H7BWZ3,D3Z2F7	Arpc3	actin related protein 2/3 complex, subunit 3 [Source:MGI Symbol;Acc:MGI:1928375]	0.22653	0.25789	0.40874	1.15922	1.42688	0.63905
ENSMUST00000112932	1.81715	0.0342049	up	2:-:37425503-37443171	MERGE.24022	2:-:37425500-37443171	2:-:37425503-37443171	ENSMUSG00000066798	241322	Q8K088	Zbtb6	zinc finger and BTB domain containing 6 [Source:MGI Symbol;Acc:MGI:2442998]	0.14447	0.05896	0.38826	0.65286	0.58984	0.36654
ENSMUST00000140679	1.81628	0.0188658	up	8:-:70508263-70510350	MERGE.43390	8:-:70508263-70527956	8:-:70508263-70510350	ENSMUSG00000090137	22186	B0LAC2,P62984,E9Q9J0	Uba52	ubiquitin A-52 residue ribosomal protein fusion product 1 [Source:MGI Symbol;Acc:MGI:98887]	0.77434	0.22603	0.20863	1.13955	1.03707	1.58139
ENSMUST00000156085	1.81439	0.00204548	up	8:+:3437011-3456600	MERGE.42152	8:+:3393006-3456604	8:+:3437011-3456600	ENSMUSG00000004568	102098	D3YWI3	Arhgef18	rho/rac guanine nucleotide exchange factor (GEF) 18 [Source:MGI Symbol;Acc:MGI:2142567]	0.17571	0.32542	0.46846	0.98414	1.00638	1.13389
ENSMUST00000100414	1.81436	0.0174135	up	11:+:101253729-101259545	MERGE.7854	11:+:101246028-101259549	11:+:101253729-101259545	ENSMUSG00000078656	28084	A8XY17,E9PXS9,A2A4K0,A2A4J8	Vps25	vacuolar protein sorting 25 (yeast) [Source:MGI Symbol;Acc:MGI:106354]	0.35164	0.33575	0.3046	0.61348	1.2938	1.936
ENSMUST00000063004	1.81065	0.0389082	up	11:+:3983713-3999315	ENSMUSG00000049721	11:+:3983636-3999326	11:+:3983713-3999315	ENSMUSG00000049721	53897	Q9JHE4	Gal3st1	galactose-3-O-sulfotransferase 1 [Source:MGI Symbol;Acc:MGI:1858277]	0.72914	0.109	0.55033	1.54451	1.05202	1.26463
ENSMUST00000128461	1.80861	0.0383299	up	17:+:26781082-26785933	MERGE.18942	17:+:26781069-26792565	17:+:26781082-26785933	ENSMUSG00000024191	224630	F6WZQ6,B8JJI4,F7C279,F6QGF9,Q6QD59	Bnip1	BCL2/adenovirus E1B interacting protein 1 [Source:MGI Symbol;Acc:MGI:109328]	0.49272	0.25607	0.17508	0.44925	1.64416	1.2963
ENSMUST00000107601	1.80661	0.0452447	up	11:+:97450160-97502400	MERGE.7685	11:+:97404500-97502402	11:+:97450160-97502400	ENSMUSG00000049807	58996	F8VQ11,D6RDB5,B1AQY2	Arhgap23	Rho GTPase activating protein 23 [Source:MGI Symbol;Acc:MGI:3697726]	2.23454	0.36712	0.40023	1.83573	3.29141	2.35863
ENSMUST00000140901	1.79658	0.000274576	up	10:-:81366222-81378516	MERGE.4656	10:-:81276792-81378516	10:-:81366222-81378516	ENSMUSG00000020235	56371	Q3U2B8,Q9R1K5,D3YTV2,F8WJ80	Fzr1	fizzy/cell division cycle 20 related 1 (Drosophila) [Source:MGI Symbol;Acc:MGI:1926790]	2.63921	3.04061	2.7748	11.0074	11.9771	7.65602
ENSMUST00000108948	1.79392	0.0332588	up	8:+:120114152-120154574	MERGE.45197	8:+:120101582-120165306	8:+:120114152-120154574	ENSMUSG00000031824	234797	D3YUS2,Q8BQB5,D3Z5E4,Q8R0A7,Q3TA40	6430548M08Rik	RIKEN cDNA 6430548M08 gene [Source:MGI Symbol;Acc:MGI:2443793]	0.377	0.46495	0.44015	1.2223	3.36562	0.77179
ENSMUST00000191267	1.79294	0.00686564	up	7:+:28452238-28460411	MERGE.39341	7:+:28451980-28468242	7:+:28452238-28460411	ENSMUSG00000030600	80749	A0A087WRA2,Q2WF71	Lrfn1	leucine rich repeat and fibronectin type III domain containing 1 [Source:MGI Symbol;Acc:MGI:2136810]	0.17544	0.51929	0.27038	1.09214	1.21934	0.74041
ENSMUST00000126866	1.77893	0.012358	up	11:+:77973173-77974374	MERGE.7124	11:+:77930800-77979048	11:+:77973173-77974374	ENSMUSG00000000632	20370	F6SXT0,F6XNR8	Sez6	seizure related gene 6 [Source:MGI Symbol;Acc:MGI:104745]	0.23707	0.20241	0.20759	0.65415	0.97924	0.705
ENSMUST00000203529	1.77567	0.0318552	up	6:+:86028681-86097136	MERGE.37500	6:+:86028681-86124409	6:+:86028681-86097136	ENSMUSG00000030000	11519	Q8C0Y2,Q9QYB8	Add2	adducin 2 (beta) [Source:MGI Symbol;Acc:MGI:87919]	6.36904	1.68958	1.12458	9.2536	8.82173	6.07966
ENSMUST00000129737	1.77434	0.00676243	up	7:+:96522398-96553482	MERGE.40725	7:+:96171246-96911093	7:+:96522398-96553482	ENSMUSG00000048078	23966	F6UP10,D3YVP2	Tenm4	teneurin transmembrane protein 4 [Source:MGI Symbol;Acc:MGI:2447063]	0.4183	0.55557	0.32559	1.42356	1.78359	1.22594
ENSMUST00000090433	1.77238	0.0492125	up	11:+:117115238-117159268	MERGE.8367	11:+:117115168-117159268	11:+:117115238-117159268	ENSMUSG00000020823	74136	Q8BXE6,A8Y5H7,A2A9B9,Q99J07	Sec14l1	SEC14-like lipid binding 1 [Source:MGI Symbol;Acc:MGI:1921386]	8.21294	3.60857	4.50626	32.2916	28.036	6.48988
ENSMUST00000123652	1.76883	0.0136209	up	4:-:155290502-155345382	MERGE.32885	4:-:155260129-155361361	4:-:155290502-155345382	ENSMUSG00000029053	18762	A2AD72,Q02956,Q3V341,A2AD74,A2AD75	Prkcz	protein kinase C, zeta [Source:MGI Symbol;Acc:MGI:97602]	0.56678	0.24196	0.33087	1.09475	1.73698	1.02597
ENSMUST00000202988	1.768	0.0499407	up	17:-:32815449-32830261	MERGE.19137	17:-:32815449-32830261	17:-:32815449-32830261	ENSMUSG00000095253	240064	A0A0J9YUA4,J3QMI2	Zfp799	zinc finger protein 799 [Source:MGI Symbol;Acc:MGI:2443934]	0.76883	0.53982	0.69606	0.77744	3.11132	4.67155
ENSMUST00000179417	1.76673	0.0482233	up	12:-:102584287-102594077	MERGE.10197	12:-:102568582-102758672	12:-:102584287-102594077	ENSMUSG00000057963	217837	J3QPF8,Q8BYN3,J3QNS2	Itpk1	inositol 1,3,4-triphosphate 5/6 kinase [Source:MGI Symbol;Acc:MGI:2446159]	0.05742	0.2288	0.26817	0.41197	0.79574	0.47518
ENSMUST00000138079	1.76441	0.0256017	up	2:-:25460012-25461023	MERGE.23624	2:-:25455140-25461094	2:-:25460012-25461023	ENSMUSG00000047617	227622	Q8K0Y7,A2AJ30	BC029214	cDNA sequence BC029214 [Source:MGI Symbol;Acc:MGI:2442831]	0.5427	0.18535	0.16897	1.21796	0.94489	0.65492
ENSMUST00000148848	1.76347	0.0153526	up	16:-:13837633-13838361	MERGE.16480	16:-:13831237-13903131	16:-:13837633-13838361	ENSMUSG00000022680	94184	D3YZA7,Q99K01	Pdxdc1	pyridoxal-dependent decarboxylase domain containing 1 [Source:MGI Symbol;Acc:MGI:1920909]	0.26785	0.40657	0.57332	0.83763	1.90346	1.47764
ENSMUST00000149430	1.76119	0.0481511	up	2:-:91063122-91065446	MERGE.24876	2:-:91061791-91070417	2:-:91063122-91065446	ENSMUSG00000002105	68427	B7ZCF3	Slc39a13	solute carrier family 39 (metal ion transporter), member 13 [Source:MGI Symbol;Acc:MGI:1915677]	0.23113	0.52625	0.0506	0.76532	0.66214	0.5678
ENSMUST00000165201	1.75989	0.0497748	up	15:-:50654752-50889691	MERGE.14993	15:-:50654752-50890463	15:-:50654752-50889691	ENSMUSG00000038679	83925	H7BU27,V9GXE9,Q80V18,Q8BZ62,V9GX39,G3UW90,V9GX74,V9GXA5	Trps1	trichorhinophalangeal syndrome I (human) [Source:MGI Symbol;Acc:MGI:1927616]	3.6608	0.43465	0.9325	3.39139	4.40504	4.05526
ENSMUST00000103213	1.75982	0.00670661	up	11:-:82900768-82908411	ENSMUSG00000020692	11:-:82900768-82908411	11:-:82900768-82908411	ENSMUSG00000020692	217011	F7BBL8,F6QAD9,Q8VEJ4	Nle1	notchless homolog 1 (Drosophila) [Source:MGI Symbol;Acc:MGI:2429770]	0.92363	0.32693	0.79744	2.11597	2.25869	1.96696
ENSMUST00000191367	1.75685	0.0155508	up	1:-:73953373-73963043	MERGE.1140	1:-:73910231-74124449	1:-:73953373-73963043	ENSMUSG00000055322	21961	Q8C6V6,E9Q0S6	Tns1	tensin 1 [Source:MGI Symbol;Acc:MGI:104552]	0.81749	0.62043	0.54539	4.0388	1.4731	1.85225
ENSMUST00000000137	1.7514	0.0385832	up	11:-:20062304-20112913	MERGE.5801	11:-:20062304-20112913	11:-:20062304-20112913	ENSMUSG00000020152	66713	P61161,Q5SW83	Actr2	ARP2 actin-related protein 2 [Source:MGI Symbol;Acc:MGI:1913963]	20.1276	6.49531	26.5432	74.1257	74.3318	26.6424
ENSMUST00000056129	1.74743	0.00176324	up	19:-:4984355-4989971	MERGE.21914	19:-:4984355-4989971	19:-:4984355-4989971	ENSMUSG00000045903	225872	A1L327,Q8BGD7	Npas4	neuronal PAS domain protein 4 [Source:MGI Symbol;Acc:MGI:2664186]	1.54563	3.55281	3.01254	8.77218	10.0476	7.80601
ENSMUST00000170857	1.74699	0.0373873	up	8:+:121950544-122029258	MERGE.45319	8:+:121949750-122029258	8:+:121950544-122029258	ENSMUSG00000025316	53325	G3UWN8,F6V6B6,G3UYF0,G3UZ43,G3UYT4,G3UWM0	Banp	BTG3 associated nuclear protein [Source:MGI Symbol;Acc:MGI:1889023]	0.33555	0.6193	2.37433	2.89832	2.64741	2.48219
ENSMUST00000053819	1.74587	0.010846	up	4:+:131873617-131901706	MERGE.32145	4:+:131873617-131901706	4:+:131873617-131901706	ENSMUSG00000028911	57317	A0A0A6YXU8,Q542V3,A2A837	Srsf4	serine/arginine-rich splicing factor 4 [Source:MGI Symbol;Acc:MGI:1890577]	3.01059	4.32777	1.18119	9.73854	9.22885	6.85607
ENSMUST00000114497	1.74404	0.0362189	up	2:-:24003529-24048866	MERGE.23545	2:-:24002910-24049779	2:-:24003529-24048866	ENSMUSG00000026986	140483	Q91VF2,A2AQK4	Hnmt	histamine N-methyltransferase [Source:MGI Symbol;Acc:MGI:2153181]	2.26936	0.45964	1.0078	4.65608	4.05155	2.21776
ENSMUST00000161254	1.74209	0.0394301	up	8:+:72646771-72714746	MERGE.43499	8:+:72646711-72714837	8:+:72646771-72714746	ENSMUSG00000048148	319555	A6H603,E0CY71,E0CYZ6,E0CX99,F6U6S4,F7DAC7	Nwd1	NACHT and WD repeat domain containing 1 [Source:MGI Symbol;Acc:MGI:2442268]	0.3522	0.30432	0.46603	2.94643	1.18214	0.54927
ENSMUST00000147862	1.74143	0.000971241	up	6:+:146577942-146587308	MERGE.38777	6:+:146577203-146599198	6:+:146577942-146587308	ENSMUSG00000040242	67529	Q9CRA9,F8WGG1	Fgfr1op2	FGFR1 oncogene partner 2 [Source:MGI Symbol;Acc:MGI:1914779]	0.27765	0.43254	0.52891	1.22582	1.33965	1.38309
ENSMUST00000003640	1.73759	0.0219836	up	7:-:19302696-19310051	ENSMUSG00000003545	7:-:19302696-19310051	7:-:19302696-19310051	ENSMUSG00000003545	14282	P13346,A2RSD4	Fosb	FBJ osteosarcoma oncogene B [Source:MGI Symbol;Acc:MGI:95575]	0.28541	1.49547	0.90142	2.90383	2.55874	1.92275
ENSMUST00000018625	1.73235	0.0194287	up	11:-:85187262-85235130	MERGE.7336	11:-:85187262-85235130	11:-:85187262-85235130	ENSMUSG00000018481	66884	Q9CUT5,Q9DAX9	Appbp2	amyloid beta precursor protein (cytoplasmic tail) binding protein 2 [Source:MGI Symbol;Acc:MGI:1914134]	0.93787	0.88974	3.71995	5.04814	4.97128	4.8284
ENSMUST00000077196	1.72812	0.0217443	up	15:-:101349571-101370125	ENSMUSG00000037185	15:-:101349571-101370125	15:-:101349571-101370125	ENSMUSG00000037185	74127	Q8C1M7,Q0VBK2	Krt80	keratin 80 [Source:MGI Symbol;Acc:MGI:1921377]	1.06873	0.23978	0.36431	1.66176	1.28891	1.68645
ENSMUST00000161415	1.7267	0.0370292	up	19:+:3942440-3949340	MERGE.21844	19:+:3935186-3949340	19:+:3942440-3949340	ENSMUSG00000036908	54445	E9Q8P6,E9PYK0	Unc93b1	unc-93 homolog B1 (C. elegans) [Source:MGI Symbol;Acc:MGI:1859307]	0.53099	0.17946	0.26154	0.67764	1.85724	0.74663
ENSMUST00000184865	1.72468	0.0312592	up	17:-:25835773-25837251	MERGE.18957	17:-:25830636-25861501	17:-:25835773-25837251	ENSMUSG00000025735	214951	V9GX92,V9GX09,Q8VC82	Rhbdl1	rhomboid, veinlet-like 1 (Drosophila) [Source:MGI Symbol;Acc:MGI:2384891]	0.36299	0.20662	0.26487	1.65264	0.65295	0.72747
ENSMUST00000024260	1.71544	0.0165974	up	9:+:106453890-106464012	MERGE.47111	9:+:106453291-106464012	9:+:106453890-106464012	ENSMUSG00000023495	59092	A0A087WP16,A0A087WPG7,P57724	Pcbp4	poly(rC) binding protein 4 [Source:MGI Symbol;Acc:MGI:1890471]	7.34778	1.87119	2.86229	14.99	8.90155	10.6189
ENSMUST00000020107	1.71448	0.00942849	up	10:+:98915152-99026143	MERGE.4935	10:+:98914680-99026143	10:+:98915152-99026143	ENSMUSG00000019943	67972	Q05CJ5,G5E829	Atp2b1	ATPase, Ca++ transporting, plasma membrane 1 [Source:MGI Symbol;Acc:MGI:104653]	0.87536	1.59092	0.43962	3.02061	3.1407	2.43931
ENSMUST00000182304	1.70665	0.0393181	up	9:-:107754123-107770495	MERGE.47158	9:-:107740371-107770996	9:-:107754123-107770495	ENSMUSG00000032580	83486	A0A0A6YX44,S4R1N4,S4R1V5,S4R1U7,S4R2T4,S4R273,S4R184	Rbm5	RNA binding motif protein 5 [Source:MGI Symbol;Acc:MGI:1933204]	0.79777	0.16681	0.28513	0.84459	1.00659	1.75144
ENSMUST00000138620	1.70395	0.020738	up	1:+:74285054-74347566	MERGE.1157	1:+:74284930-74353694	1:+:74285054-74347566	ENSMUSG00000026179	56695	A0A0R4J1J1,Q69ZP3	Pnkd	paroxysmal nonkinesiogenic dyskinesia [Source:MGI Symbol;Acc:MGI:1930773]	0.38176	0.32596	0.29715	1.22898	1.52605	0.72396
ENSMUST00000156146	1.70221	0.0300516	up	11:-:59428761-59449999	MERGE.6502	11:-:59388970-59451186	11:-:59428761-59449999	ENSMUSG00000009894	67826	A0A0G2JDA4,B2FDF6,B2FDF7,I7HPB1,J3JS29,I7HFU4,I7HIK2	Snap47	synaptosomal-associated protein, 47 [Source:MGI Symbol;Acc:MGI:1915076]	0.2263	0.13872	0.73165	0.80695	0.81645	1.17038
ENSMUST00000154830	1.69918	0.0286006	up	11:-:94666871-94667802	MERGE.7583	11:-:94663851-94677515	11:-:94666871-94667802	ENSMUSG00000020868	217119	F2Z436,G3UZH1,Q9EPL0,F2Z434	Xylt2	xylosyltransferase II [Source:MGI Symbol;Acc:MGI:2444797]	0.94699	0.41653	0.20102	1.28277	1.88125	1.24669
ENSMUST00000130549	1.6978	0.0303543	up	19:+:44989291-45003397	MERGE.22807	19:+:44989101-45003397	19:+:44989291-45003397	ENSMUSG00000025207	26456	Q69ZE7,Q9WUH7	Sema4g	sema domain, immunoglobulin domain (Ig), transmembrane domain (TM) and short cytoplasmic domain, (semaphorin) 4G [Source:MGI Symbol;Acc:MGI:1347047]	0.4165	0.16267	0.13488	0.70802	0.40185	1.15096
ENSMUST00000147780	1.69743	0.0135218	up	9:+:20888285-20892178	MERGE.44942	9:+:20888175-20892178	9:+:20888285-20892178	ENSMUSG00000004100	235036	Q91YU8	Ppan	peter pan homolog (Drosophila) [Source:MGI Symbol;Acc:MGI:2178445]	0.12828	0.16321	0.18501	0.81619	0.45848	0.35123
ENSMUST00000050850	1.68959	0.0471586	up	4:+:65604986-65616238	MERGE.31077	4:+:65604986-65616238	4:+:65604986-65616238	ENSMUSG00000051675	69807	A2AGS1,Q8CH72,A2AGS0	Trim32	tripartite motif-containing 32 [Source:MGI Symbol;Acc:MGI:1917057]	13.5703	8.63686	2.33203	26.9717	28.4551	13.3242
ENSMUST00000132613	1.68948	0.0468943	up	2:-:121321690-121334504	MERGE.25453	2:-:121310561-121355396	2:-:121321690-121334504	ENSMUSG00000033526	327655	F6VID9,F7AST3,F6RMX0,F6Q5C6,B0R0E7,F6VU93	Ppip5k1	diphosphoinositol pentakisphosphate kinase 1 [Source:MGI Symbol;Acc:MGI:2443281]	1.37226	0.609	0.70603	4.62083	3.4958	1.29915
ENSMUST00000149884	1.67919	0.0199384	up	3:-:90488034-90491033	MERGE.28602	3:-:90488026-90491033	3:-:90488034-90491033	ENSMUSG00000001018	20615	V9GXT7,V9GXI0	Snapin	SNAP-associated protein [Source:MGI Symbol;Acc:MGI:1333745]	0.99772	1.29108	0.9805	4.9832	1.56087	5.30117
ENSMUST00000002413	1.67306	0.014038	up	8:+:70172405-70183681	MERGE.43358	8:+:70172356-70183681	8:+:70172405-70183681	ENSMUSG00000002342	234371	F6UNW2,M0QWE7,S4R1Z2,S4R2H0,M0QWV0	Tmem161a	transmembrane protein 161A [Source:MGI Symbol;Acc:MGI:2384577]	0.52274	0.96051	1.00113	1.38168	4.12053	2.81265
ENSMUST00000137220	1.67206	0.00141816	up	2:+:32372317-32375000	MERGE.23876	2:+:32352327-32380970	2:+:32372317-32375000	ENSMUSG00000039205	68379	F6WF06,F6XWQ4,F7D5G9,F6S5B6,A2AN61,F7AT58,F6Q3Z1,F7BM53,Q3UUV0,Q8VEH2	Ciz1	CDKN1A interacting zinc finger protein 1 [Source:MGI Symbol;Acc:MGI:1920234]	0.8092	1.20321	0.67483	2.31486	2.93979	3.09183
ENSMUST00000142148	1.67205	0.0116862	up	2:-:167643736-167645177	MERGE.26627	2:-:167606790-167689822	2:-:167643736-167645177	ENSMUSG00000090213	407243	Q99LQ7	Tmem189	transmembrane protein 189 [Source:MGI Symbol;Acc:MGI:2142624]	0.35361	0.25617	0.26272	0.62091	0.9766	1.31342
ENSMUST00000170614	1.67096	0.0164045	up	X:+:73678154-73681100	MERGE.48274	X:+:73673150-73682502	X:+:73678154-73681100	ENSMUSG00000019558	102857	Q684J3,F6UKB4,E9Q6T2,E9Q151,F7C668	Slc6a8	solute carrier family 6 (neurotransmitter transporter, creatine), member 8 [Source:MGI Symbol;Acc:MGI:2147834]	1.3041	1.70926	1.92325	2.79352	4.9386	9.8685
ENSMUST00000177259	1.66207	0.0481701	up	14:-:18630323-18893645	MERGE.12685	14:-:18573575-18894267	14:-:18630323-18893645	ENSMUSG00000058317	218793	H3BL23,D3YXD1,H3BL69,D3YW10,Q91W82,H3BKX9,H3BJB5	Ube2e2	ubiquitin-conjugating enzyme E2E 2 [Source:MGI Symbol;Acc:MGI:2384997]	0.13086	1.04285	0.30558	1.1194	1.25547	0.94754
ENSMUST00000138318	1.64878	0.0149323	up	X:+:151629817-151633859	MERGE.49120	X:+:151520672-151633859	X:+:151629817-151633859	ENSMUSG00000041229	320595	A2ABV1,A2ABU9,F7BTQ5	Phf8	PHD finger protein 8 [Source:MGI Symbol;Acc:MGI:2444341]	0.1995	0.54309	0.37469	0.98606	0.69344	1.73606
ENSMUST00000053558	1.64636	0.0140119	up	8:-:45996902-45999867	MERGE.42713	8:-:45996902-45999867	8:-:45996902-45999867	ENSMUSG00000050914	654824	Q569N2	Ankrd37	ankyrin repeat domain 37 [Source:MGI Symbol;Acc:MGI:3603344]	0.11943	0.22094	0.33116	0.49432	0.70019	0.75665
ENSMUST00000144324	1.64602	0.0440989	up	15:+:81910289-81913293	MERGE.15675	15:+:81872309-81915133	15:+:81910289-81913293	ENSMUSG00000022477	11429	Q99KI0	Aco2	aconitase 2, mitochondrial [Source:MGI Symbol;Acc:MGI:87880]	17.028	5.15439	6.78008	39.2833	37.7503	12.5839
ENSMUST00000149220	1.64445	0.0334373	up	2:+:32608085-32616819	MERGE.23883	2:+:32599709-32620806	2:+:32608085-32616819	ENSMUSG00000026811	50935	Z4YMI1,E9PUI0,E9PU98	St6galnac6	ST6 (alpha-N-acetyl-neuraminyl-2,3-beta-galactosyl-1,3)-N-acetylgalactosaminide alpha-2,6-sialyltransferase 6 [Source:MGI Symbol;Acc:MGI:1355316]	1.57342	0.3596	0.42446	1.58533	1.88686	2.55839
ENSMUST00000205525	1.6365	0.00830396	up	7:-:127192023-127195949	MERGE.41658	7:-:127191660-127196050	7:-:127192023-127195949	ENSMUSG00000042502	70233	A0A0U1RNG1,Q9CWK3	Cd2bp2	CD2 antigen (cytoplasmic tail) binding protein 2 [Source:MGI Symbol;Acc:MGI:1917483]	1.32443	0.88722	2.69288	4.03241	4.38424	5.49381
ENSMUST00000152890	1.63351	0.00967126	up	11:-:8995356-9011128	ENSMUSG00000020413	11:-:8993137-9011191	11:-:8995356-9011128	ENSMUSG00000020413	15574	Q8BQY8	Hus1	HUS1 checkpoint clamp component [Source:MGI Symbol;Acc:MGI:1277962]	0.63445	0.36678	0.39352	0.91909	1.36845	2.17899
ENSMUST00000154986	1.62471	0.0496981	up	18:+:74733765-74771477	MERGE.21650	18:+:74440936-74771493	18:+:74733765-74771477	ENSMUSG00000025885	17919	D3Z135,H3BLK6,G3X9Y9,G5E8G6	Myo5b	myosin VB [Source:MGI Symbol;Acc:MGI:106598]	0.56463	0.43482	0.54935	1.82682	3.2926	0.66993
ENSMUST00000052458	1.6242	0.0135648	up	4:+:143349757-143371032	ENSMUSG00000028584	4:+:143349757-143371032	4:+:143349757-143371032	ENSMUSG00000028584	242735	A2VDH3	Lrrc38	leucine rich repeat containing 38 [Source:MGI Symbol;Acc:MGI:2442845]	0.2501	0.13558	0.15295	0.65067	0.6665	0.35725
ENSMUST00000113296	1.62201	0.0347719	up	17:+:47695198-47704286	MERGE.19596	17:+:47687610-47704286	17:+:47695198-47704286	ENSMUSG00000023266	107971	Q91WJ0,D3Z2C8	Frs3	fibroblast growth factor receptor substrate 3 [Source:MGI Symbol;Acc:MGI:2135965]	1.76859	0.51437	0.6481	4.11782	2.64899	1.63577
ENSMUST00000003154	1.62025	0.0316416	up	10:+:80179482-80190010	ENSMUSG00000003070	10:+:80179482-80190010	10:+:80179482-80190010	ENSMUSG00000003070	13637	Q3USB4,P52801	Efna2	ephrin A2 [Source:MGI Symbol;Acc:MGI:102707]	0.5455	0.17004	0.35635	1.46222	1.11452	0.61128
ENSMUST00000018755	1.61996	0.0089028	up	11:-:54054928-54069014	MERGE.6399	11:-:54054928-54069014	11:-:54054928-54069014	ENSMUSG00000020388	30794	A8Y5C3,P70271,Q5SWV3	Pdlim4	PDZ and LIM domain 4 [Source:MGI Symbol;Acc:MGI:1353470]	1.10056	0.58646	0.61513	3.2694	2.17158	1.67125
ENSMUST00000152064	1.61408	0.0156068	up	5:-:147878559-147879869	ENSMUSG00000029650	5:-:147878437-147894815	5:-:147878559-147879869	ENSMUSG00000029650	71706	Q9DC26,D3YWM2	Slc46a3	solute carrier family 46, member 3 [Source:MGI Symbol;Acc:MGI:1918956]	0.21597	0.45391	0.23276	0.71513	0.67295	1.28883
ENSMUST00000109820	1.60841	0.0377841	up	2:-:152780672-152830666	MERGE.26169	2:-:152780668-152831728	2:-:152780672-152830666	ENSMUSG00000007659	12048	O35843,A2AHX9,A2AHX8,A2AHX7,Q9QWX2	Bcl2l1	BCL2-like 1 [Source:MGI Symbol;Acc:MGI:88139]	1.51969	5.87726	8.4184	15.3755	14.1199	11.0091
ENSMUST00000132446	1.60323	0.017505	up	11:-:6619586-6620445	MERGE.5749	11:-:6615598-6626067	11:-:6619586-6620445	ENSMUSG00000000384	21379	Q5SWP1,E9PUT1,Q5SWP0	Tbrg4	transforming growth factor beta regulated gene 4 [Source:MGI Symbol;Acc:MGI:1100868]	1.01148	0.31404	0.40259	1.52237	1.71532	1.49805
ENSMUST00000130234	1.60192	0.00593566	up	X:+:151921343-151923733	MERGE.49142	X:+:151800807-151935417	X:+:151921343-151923733	ENSMUSG00000025261	59026	D6RDF2,F6XP90,F6UYC1,A2AFQ0	Huwe1	HECT, UBA and WWE domain containing 1 [Source:MGI Symbol;Acc:MGI:1926884]	0.4772	0.8267	0.72671	1.74041	2.69823	1.60959
ENSMUST00000087879	1.60145	0.020839	up	X:-:104077435-104201117	MERGE.48693	X:-:104076627-104201185	X:-:104077435-104201117	ENSMUSG00000046449	245555	Q003Y7,Q5DTT1	C77370	expressed sequence C77370 [Source:MGI Symbol;Acc:MGI:2148050]	0.3075	0.44554	1.3159	1.72786	1.9735	1.5562
ENSMUST00000143014	1.60007	0.0147631	up	15:-:89155549-89156579	MERGE.15826	15:-:89155549-89180729	15:-:89155549-89156579	ENSMUSG00000036606	140570	Q8K2J5,B2RXS4	Plxnb2	plexin B2 [Source:MGI Symbol;Acc:MGI:2154239]	0.21392	0.52453	0.36503	0.8173	1.47342	0.90211
ENSMUST00000197052	1.59664	0.029304	up	5:-:136150704-136170634	MERGE.35603	5:-:136147459-136170713	5:-:136150704-136170634	ENSMUSG00000039747	269717	A0A0G2JFL5,Q8BH10	Orai2	ORAI calcium release-activated calcium modulator 2 [Source:MGI Symbol;Acc:MGI:2443195]	0.87866	0.43194	1.25901	3.24003	2.87372	1.42527
ENSMUST00000124355	1.59509	0.000546788	up	8:+:83900573-83940011	MERGE.43644	8:+:83900105-83941954	8:+:83900573-83940011	ENSMUSG00000013033	330814	Q3UYB4,E9Q3V9,H7BX15,F6YP92,E9Q9Q9,D6RI60	Adgrl1	adhesion G protein-coupled receptor L1 [Source:MGI Symbol;Acc:MGI:1929461]	0.47334	0.77512	0.61798	1.99198	2.00087	1.57739
ENSMUST00000114310	1.5935	0.0410972	up	2:-:25291181-25319095	MERGE.23607	2:-:25291181-25319187	2:-:25291181-25319095	ENSMUSG00000026959	14810	A2AI17,A2AI19,A2AI14,A2AI16,A2AI20,A2AI21	Grin1	glutamate receptor, ionotropic, NMDA1 (zeta 1) [Source:MGI Symbol;Acc:MGI:95819]	13.567	5.63713	2.34651	24.812	16.0628	14.1941
ENSMUST00000042509	1.59287	0.00225156	up	1:-:97706048-97770411	MERGE.1528	1:-:97706048-97770411	1:-:97706048-97770411	ENSMUSG00000040648	227399	A0A087WPZ7,E9Q9J4	Ppip5k2	diphosphoinositol pentakisphosphate kinase 2 [Source:MGI Symbol;Acc:MGI:2142810]	0.16234	0.16606	0.22525	0.65699	0.60442	0.41128
ENSMUST00000150486	1.591	0.0149399	up	17:+:86490562-86496112	MERGE.20243	17:+:86167785-86657919	17:+:86490562-86496112	ENSMUSG00000045038	18754	Q8C944,P16054	Prkce	protein kinase C, epsilon [Source:MGI Symbol;Acc:MGI:97599]	0.96307	1.5254	0.68442	2.72675	4.70897	2.12229
ENSMUST00000191117	1.59068	0.00147655	up	9:+:105643008-105655690	MERGE.47076	9:+:105642978-105687657	9:+:105643008-105655690	ENSMUSG00000032571	75669	B2RXR2,A0A087WQR4,Q8VD65	Pik3r4	phosphatidylinositol 3 kinase, regulatory subunit, polypeptide 4, p150 [Source:MGI Symbol;Acc:MGI:1922919]	0.50177	1.0378	0.82732	2.42243	2.46203	1.98495
[truncated: 975 more rows]
